# Supplementary material for: {μ-1,2-Bis[bis(4-meth­oxy­phen­yl)phosphan­yl]-1,2-dimethyl­hydrazine-κ2 P:P′}bis­[chloridogold(I)] tetra­hydro­furan disolvate
Source: Acta Crystallogr Sect E Struct Rep Online. 2011 Jul 30;67(Pt 8):m1163. doi: 10.1107/S1600536811028856 (PMC3212261; doi:10.1107/S1600536811028856)
Supplement: Supplementary file 1 [file e-67-m1163-sup1.cif]

##############################################################################
#                                                                            #
# This CIF contains the data in a paper accepted for publication in          #
# Acta Crystallographica Section E. It conforms to the requirements of       #
# Notes for Authors for Acta Crystallographica Section E, and has been       #
# peer reviewed under the auspices of the IUCr Commission on Journals.       #
#                                                                            #
# Full details of the Crystallographic Information File format               #
# are given in the paper "The Crystallographic Information File (CIF):       #
# a New Standard Archive File for Crystallography" by S. R. Hall, F. H.      #
# Allen and I. D. Brown [Acta Cryst. (1991), A47, 655-685].                  #
#                                                                            #
# The current version of the core CIF dictionary is obtainable from          #
# ftp://ftp.iucr.org/pub/cif_core.dic.                                       #
#                                                                            #
# Software is freely available for graphical display of the structure(s)     #
# in this CIF. For information consult the CIF software page                 #
# http://www.iucr.org/resources/cif/software.                                #
#                                                                            #
# This file may be used for bona fide research purposes within the           #
# scientific community so long as proper attribution is given to the journal # 
# article from which it was obtained.                                        #
#                                                                            #
##############################################################################
data_I
_audit_creation_method     SHELXL-97
_chemical_name_systematic
;
{\m-1,2-Bis[bis(4-methoxyphenyl)phosphanyl]-1,2-dimethylhydrazine-
\k^2^<i>P</i>:<i>P</i>'}bis[chloridogold(I)] tetrahydrofuran disolvate
;
_chemical_name_common
;
 bis(di(<i>p</i>-methoxyphenyl)phosphino)-1,2-dimethylhydrazine di(goldchloride)
;
_chemical_formula_moiety     'C30 H34 Au2 Cl2 N2 O4 P2, 2(C4 H8 O)'
_chemical_formula_sum     'C38 H50 Au2 Cl2 N2 O6 P2'
_chemical_formula_iupac     '[Au2 Cl2 (C30 H34 N2 O4 P2)], 2C4 H8 O'
_chemical_formula_weight     1157.57
_chemical_melting_point     ?
_symmetry_cell_setting     monoclinic
_symmetry_space_group_name_H-M     'C 2/c'
_symmetry_space_group_name_Hall     '-C 2yc'
loop_
    _symmetry_equiv_pos_as_xyz
    'x, y, z'
    '-x, y, -z+1/2'
    'x+1/2, y+1/2, z'
    '-x+1/2, y+1/2, -z+1/2'
    '-x, -y, -z'
    'x, -y, z-1/2'
    '-x+1/2, -y+1/2, -z'
    'x+1/2, -y+1/2, z-1/2'
_cell_length_a     23.208(5)
_cell_length_b     9.080(5)
_cell_length_c     20.220(5)
_cell_angle_alpha     90.000(5)
_cell_angle_beta     92.414(5)
_cell_angle_gamma     90.000(5)
_cell_volume     4257(3)
_cell_formula_units_Z     4
_cell_measurement_reflns_used     7327
_cell_measurement_theta_min     2.41
_cell_measurement_theta_max     28.28
_cell_measurement_temperature     173(2)
_exptl_crystal_description     'Plate'
_exptl_crystal_colour     'colourless'
_exptl_crystal_size_max     0.58
_exptl_crystal_size_mid     0.45
_exptl_crystal_size_min     0.10
_exptl_crystal_density_diffrn     1.806
_exptl_crystal_density_meas     ?
_exptl_crystal_density_method     'not measured'
_exptl_crystal_F_000     2248
loop_
    _exptl_crystal_face_index_h
    _exptl_crystal_face_index_k
    _exptl_crystal_face_index_l
    _exptl_crystal_face_perp_dist
    1.00 0.00 0.00 0.2200
    -1.00 0.00 0.00 0.2200
    0.00 0.00 1.00 0.0400
    0.00 0.00 -1.00 0.0400
    0.00 1.00 0.00 0.2900
    0.00 -1.00 0.00 0.2900
_exptl_absorpt_coefficient_mu     7.129
_exptl_absorpt_correction_type     multi-scan
_exptl_absorpt_process_details     '(SADABS; Bruker, 1999)'
_exptl_absorpt_correction_T_min     0.0436
_exptl_absorpt_correction_T_max     0.5670
_exptl_special_details
;
Reaction: bis(di(4-methoxyphenyl)phosphino)-1,2-dimethylhydrazine: 167 mg (0.29
mmol), (THT)AuCl: 200 mg (0.57 mmol), dichloromethane: 5 ml, tetrahydrofuran:
few drops, Yield: 75%. Colourless to grey crystals. ^1^H NMR: (CDCl~3~, 300
MHz) \d~H~ 7.79 (t, Arom, <i>J</i> = 8.2 Hz, 4H) 7.41 (t, Arom, <i>J</i> = 8.2
Hz, 4H), 6.97 (d, Arom, <i>J</i> = 7.6 Hz, 4H), 6.81 (d, Arom, <i>J</i> = 7.6
Hz, 4H), 3.86 (s, OMe, 6H), 3.81 (s, OMe, 6H), 2.69 (d, NCH~3~, ^3^<i>J</i>
(^1^H-^31^P) <i>=</i> 5.8 Hz, 6H). ^13^C NMR: (CDCl~3~, 75 MHz) \d~C~ 163.5
(d, Arom, <i>J =</i> 33.4 Hz), 135.9 (m, Arom), 115.3 (m, Arom), 55.52 and
55.45 (s, OCH~3~), 35.1 (s, NCH~3~). ^31^P NMR:(CDCl~3~, 121 MHz) \d~P~ 85.1.
MS: 977 (83%, <i>M</i> - Cl), 245 (80%, P(PhOMe)~2~). EA:Calc:
(Au~2~Cl~2~P~2~O~4~N~2~C~30~H~34~) C 35.56%, H 3.38%, N 2.76%. Found: C
36.78%, H 3.79%, N 2.47%. MP: 166 -- 170 \%C.
;
_diffrn_ambient_temperature     173(2)
_diffrn_radiation_type     MoK\a
_diffrn_radiation_wavelength     0.71073
_diffrn_radiation_source     'fine-focus sealed tube'
_diffrn_radiation_monochromator     graphite
_diffrn_measurement_device_type     'Bruker SMART CCD area-detector'
_diffrn_measurement_method     'phi and omega scans'
_diffrn_detector_area_resol_mean     ?
_diffrn_reflns_number     33198
_diffrn_reflns_av_R_equivalents     0.0400
_diffrn_reflns_av_sigmaI/netI     0.0256
_diffrn_reflns_theta_min     1.76
_diffrn_reflns_theta_max     28.29
_diffrn_reflns_theta_full     28.29
_diffrn_measured_fraction_theta_max     0.996
_diffrn_measured_fraction_theta_full     0.996
_diffrn_reflns_limit_h_min     -30
_diffrn_reflns_limit_h_max     30
_diffrn_reflns_limit_k_min     -12
_diffrn_reflns_limit_k_max     11
_diffrn_reflns_limit_l_min     -25
_diffrn_reflns_limit_l_max     26
_diffrn_standards_number     ?
_diffrn_standards_interval_count     ?
_diffrn_standards_interval_time     ?
_diffrn_standards_decay_%     ?
_refine_special_details
;
Refinement of <i>F</i>^2^ against ALL reflections. The weighted <i>R</i>-factor
<i>wR</i> and goodness of fit <i>S</i> are based on <i>F</i>^2^, conventional
<i>R</i>-factors <i>R</i> are based on <i>F</i>, with <i>F</i> set to zero for
negative <i>F</i>^2^. The threshold expression of <i>F</i>^2^ >
\s(<i>F</i>^2^) is used only for calculating <i>R</i>-factors(gt) <i>etc</i>.
and is not relevant to the choice of reflections for refinement.
<i>R</i>-factors based on <i>F</i>^2^ are statistically about twice as large
as those based on <i>F</i>, and <i>R</i>- factors based on ALL data will be
even larger.
;
_reflns_number_total     5264
_reflns_number_gt     4679
_reflns_threshold_expression     >2sigma(I)
_refine_ls_structure_factor_coef     Fsqd
_refine_ls_matrix_type     full
_refine_ls_R_factor_all     0.0249
_refine_ls_R_factor_gt     0.0193
_refine_ls_wR_factor_gt     0.0460
_refine_ls_wR_factor_ref     0.0486
_refine_ls_goodness_of_fit_ref     1.038
_refine_ls_restrained_S_all     1.038
_refine_ls_number_reflns     5264
_refine_ls_number_parameters     235
_refine_ls_number_restraints     0
_refine_ls_hydrogen_treatment     constr
_refine_ls_weighting_scheme     calc
_refine_ls_weighting_details
         'calc w=1/[\s^2^(Fo^2^)+(0.0199P)^2^+7.2119P] where P=(Fo^2^+2Fc^2^)/3'
_atom_sites_solution_hydrogens     geom
_atom_sites_solution_primary     direct
_atom_sites_solution_secondary     difmap
_refine_ls_shift/su_max     0.004
_refine_ls_shift/su_mean     0.000
_refine_diff_density_max     1.077
_refine_diff_density_min     -0.795
_refine_ls_extinction_method     none
_refine_ls_extinction_coef     ?
loop_
    _atom_type_symbol
    _atom_type_description
    _atom_type_scat_dispersion_real
    _atom_type_scat_dispersion_imag
    _atom_type_scat_source
    'C' 'C' 0.0033 0.0016
                         'International Tables Vol C Tables 4.2.6.8 and 6.1.1.4'
    'H' 'H' 0.0000 0.0000
                         'International Tables Vol C Tables 4.2.6.8 and 6.1.1.4'
    'N' 'N' 0.0061 0.0033
                         'International Tables Vol C Tables 4.2.6.8 and 6.1.1.4'
    'O' 'O' 0.0106 0.0060
                         'International Tables Vol C Tables 4.2.6.8 and 6.1.1.4'
    'P' 'P' 0.1023 0.0942
                         'International Tables Vol C Tables 4.2.6.8 and 6.1.1.4'
    'Cl' 'Cl' 0.1484 0.1585
                         'International Tables Vol C Tables 4.2.6.8 and 6.1.1.4'
    'Au' 'Au' -2.0133 8.8022
                         'International Tables Vol C Tables 4.2.6.8 and 6.1.1.4'
_computing_data_collection     'SMART-NT (Bruker, 1998)'
_computing_cell_refinement     'SAINT-Plus (Bruker, 1999)'
_computing_data_reduction     'SAINT-Plus (Bruker, 1999)'
_computing_structure_solution     'SHELXS97 (Sheldrick, 2008)'
_computing_structure_refinement     'SHELXL97 (Sheldrick, 2008)'
_computing_molecular_graphics
;
ORTEP-3 (Farrugia, 1997) and Mercury (Macrae <i>et al.</i>,
2008)
;
_computing_publication_material     'WinGX (Farrugia, 1999)'
loop_
    _atom_site_type_symbol
    _atom_site_label
    _atom_site_fract_x
    _atom_site_fract_y
    _atom_site_fract_z
    _atom_site_U_iso_or_equiv
    _atom_site_adp_type
    _atom_site_calc_flag
    _atom_site_refinement_flags
    _atom_site_occupancy
    _atom_site_symmetry_multiplicity
    _atom_site_disorder_assembly
    _atom_site_disorder_group
    C C1 0.56719(14) -0.3148(4) 0.26405(15) 0.0437(8) Uani d . 1 1 . .
    H H1A 0.5974 -0.3050 0.2976 0.066 Uiso calc R 1 1 . .
    H H1B 0.5830 -0.3040 0.2212 0.066 Uiso calc R 1 1 . .
    H H1C 0.5497 -0.4102 0.2673 0.066 Uiso calc R 1 1 . .
    C C11 0.58836(10) -0.0866(3) 0.37553(12) 0.0238(5) Uani d . 1 1 . .
    C C12 0.60878(11) -0.1775(3) 0.42700(13) 0.0316(6) Uani d . 1 1 . .
    H H12 0.5836 -0.2413 0.4473 0.038 Uiso calc R 1 1 . .
    C C13 0.66594(12) -0.1732(3) 0.44792(14) 0.0383(6) Uani d . 1 1 . .
    H H13 0.6794 -0.2351 0.4818 0.046 Uiso calc R 1 1 . .
    C C14 0.70353(11) -0.0767(3) 0.41852(15) 0.0360(6) Uani d . 1 1 . .
    C C15 0.68388(11) 0.0165(3) 0.36871(13) 0.0337(6) Uani d . 1 1 . .
    H H15 0.7089 0.0826 0.3496 0.040 Uiso calc R 1 1 . .
    C C16 0.62614(11) 0.0104(3) 0.34742(12) 0.0287(5) Uani d . 1 1 . .
    H H16 0.6127 0.0727 0.3137 0.034 Uiso calc R 1 1 . .
    C C17 0.80122(14) -0.0045(5) 0.4075(2) 0.0714(12) Uani d . 1 1 . .
    H H17A 0.8385 -0.0180 0.4291 0.107 Uiso calc R 1 1 . .
    H H17B 0.7916 0.0983 0.4069 0.107 Uiso calc R 1 1 . .
    H H17C 0.8019 -0.0405 0.3629 0.107 Uiso calc R 1 1 . .
    C C21 0.47826(10) -0.2085(3) 0.40186(12) 0.0237(5) Uani d . 1 1 . .
    C C22 0.45316(11) -0.1382(3) 0.45396(13) 0.0287(5) Uani d . 1 1 . .
    H H22 0.4534 -0.0358 0.4559 0.034 Uiso calc R 1 1 . .
    C C23 0.42742(12) -0.2182(3) 0.50370(13) 0.0336(6) Uani d . 1 1 . .
    H H23 0.4113 -0.1699 0.5390 0.040 Uiso calc R 1 1 . .
    C C24 0.42619(11) -0.3700(3) 0.49983(14) 0.0299(6) Uani d . 1 1 . .
    C C25 0.45039(11) -0.4422(3) 0.44695(13) 0.0283(5) Uani d . 1 1 . .
    H H25 0.4490 -0.5444 0.4442 0.034 Uiso calc R 1 1 . .
    C C26 0.47638(11) -0.3615(3) 0.39880(13) 0.0271(5) Uani d . 1 1 . .
    H H26 0.4929 -0.4100 0.3638 0.032 Uiso calc R 1 1 . .
    C C27 0.3811(2) -0.3925(4) 0.6031(2) 0.0793(16) Uani d . 1 1 . .
    H H27A 0.3653 -0.4664 0.6310 0.119 Uiso calc R 1 1 . .
    H H27B 0.3517 -0.3223 0.5906 0.119 Uiso calc R 1 1 . .
    H H27C 0.4122 -0.3431 0.6267 0.119 Uiso calc R 1 1 . .
    C C31 0.7520(3) 0.4212(6) 0.2921(3) 0.1022(19) Uani d . 1 1 . .
    H H31A 0.7121 0.4137 0.2760 0.123 Uiso calc R 1 1 . .
    H H31B 0.7767 0.3897 0.2574 0.123 Uiso calc R 1 1 . .
    C C32 0.7659(4) 0.5757(6) 0.3128(3) 0.127(3) Uani d . 1 1 . .
    H H32A 0.7899 0.6231 0.2809 0.152 Uiso calc R 1 1 . .
    H H32B 0.7309 0.6330 0.3167 0.152 Uiso calc R 1 1 . .
    C C33 0.7965(3) 0.5625(8) 0.3765(3) 0.124(2) Uani d . 1 1 . .
    H H33A 0.8348 0.6048 0.3751 0.149 Uiso calc R 1 1 . .
    H H33B 0.7757 0.6114 0.4108 0.149 Uiso calc R 1 1 . .
    C C34 0.7993(5) 0.4148(8) 0.3874(6) 0.240(8) Uani d . 1 1 . .
    H H34A 0.7915 0.3953 0.4333 0.288 Uiso calc R 1 1 . .
    H H34B 0.8381 0.3809 0.3799 0.288 Uiso calc R 1 1 . .
    N N1 0.52377(8) -0.2011(2) 0.27315(10) 0.0240(4) Uani d . 1 1 . .
    O O1 0.75927(9) -0.0834(3) 0.44229(12) 0.0507(6) Uani d . 1 1 . .
    O O2 0.40217(9) -0.4604(2) 0.54504(10) 0.0417(5) Uani d . 1 1 . .
    O O3 0.76126(16) 0.3366(4) 0.3477(2) 0.0940(11) Uani d . 1 1 . .
    P P1 0.51542(3) -0.10079(7) 0.34180(3) 0.02187(13) Uani d . 1 1 . .
    Cl Cl1 0.41744(3) 0.31848(8) 0.29583(4) 0.04364(17) Uani d . 1 1 . .
    Au Au1 0.470213(4) 0.109672(10) 0.317798(4) 0.02473(4) Uani d . 1 1 . .
loop_
    _atom_site_aniso_label
    _atom_site_aniso_U_11
    _atom_site_aniso_U_22
    _atom_site_aniso_U_33
    _atom_site_aniso_U_12
    _atom_site_aniso_U_13
    _atom_site_aniso_U_23
    C1 0.0542(17) 0.0412(18) 0.0345(15) 0.0252(15) -0.0130(13) -0.0115(13)
    C11 0.0244(11) 0.0244(13) 0.0223(12) 0.0004(9) -0.0026(9) -0.0014(9)
    C12 0.0331(13) 0.0307(15) 0.0305(13) -0.0038(11) -0.0052(10) 0.0078(11)
    C13 0.0369(14) 0.0387(17) 0.0382(15) -0.0021(13) -0.0091(11) 0.0123(13)
    C14 0.0283(12) 0.0405(17) 0.0384(16) -0.0014(12) -0.0084(11) 0.0013(13)
    C15 0.0300(13) 0.0370(16) 0.0342(14) -0.0065(11) 0.0013(11) 0.0036(12)
    C16 0.0310(12) 0.0309(14) 0.0241(12) 0.0002(11) -0.0003(10) 0.0053(10)
    C17 0.0293(15) 0.090(3) 0.094(3) -0.0153(18) -0.0118(17) 0.027(2)
    C21 0.0246(11) 0.0223(13) 0.0239(12) -0.0024(9) -0.0029(9) 0.0021(9)
    C22 0.0330(13) 0.0221(13) 0.0309(14) -0.0019(10) 0.0028(10) -0.0007(10)
    C23 0.0398(14) 0.0312(15) 0.0304(14) 0.0001(12) 0.0081(11) -0.0017(11)
    C24 0.0275(12) 0.0299(15) 0.0326(14) -0.0018(10) 0.0026(10) 0.0079(11)
    C25 0.0303(12) 0.0209(13) 0.0333(14) -0.0026(10) -0.0026(10) 0.0009(11)
    C26 0.0287(12) 0.0235(13) 0.0289(13) 0.0007(10) -0.0001(10) -0.0006(10)
    C27 0.114(4) 0.055(3) 0.074(3) 0.018(2) 0.062(3) 0.026(2)
    C31 0.154(6) 0.091(4) 0.064(3) -0.039(4) 0.022(3) 0.004(3)
    C32 0.229(8) 0.068(4) 0.085(4) -0.009(4) 0.042(5) 0.008(3)
    C33 0.185(7) 0.100(5) 0.090(5) -0.055(5) 0.018(4) -0.011(4)
    C34 0.248(11) 0.096(6) 0.356(17) -0.057(6) -0.225(12) 0.061(7)
    N1 0.0299(10) 0.0220(11) 0.0196(10) 0.0040(8) -0.0054(8) -0.0014(8)
    O1 0.0295(10) 0.0591(15) 0.0620(15) -0.0089(10) -0.0154(10) 0.0151(12)
    O2 0.0475(11) 0.0327(12) 0.0462(12) 0.0009(9) 0.0172(9) 0.0131(9)
    O3 0.100(2) 0.061(2) 0.118(3) -0.0244(18) -0.025(2) 0.022(2)
    P1 0.0249(3) 0.0202(3) 0.0203(3) -0.0005(2) -0.0015(2) 0.0000(2)
    Cl1 0.0563(4) 0.0254(4) 0.0495(4) 0.0139(3) 0.0055(3) 0.0033(3)
    Au1 0.03095(6) 0.01863(6) 0.02458(6) 0.00191(4) 0.00082(4) -0.00061(3)
_geom_special_details
;
All e.s.d.'s (except the e.s.d. in the dihedral angle between two l.s. planes)
are estimated using the full covariance matrix. The cell e.s.d.'s are taken
into account individually in the estimation of e.s.d.'s in distances, angles
and torsion angles; correlations between e.s.d.'s in cell parameters are only
used when they are defined by crystal symmetry. An approximate (isotropic)
treatment of cell e.s.d.'s is used for estimating e.s.d.'s involving l.s.
planes.
;
loop_
    _geom_bond_atom_site_label_1
    _geom_bond_atom_site_label_2
    _geom_bond_site_symmetry_2
    _geom_bond_distance
    _geom_bond_publ_flag
    C1 N1 . 1.460(3) ?
    C1 H1A . 0.9600 ?
    C1 H1B . 0.9600 ?
    C1 H1C . 0.9600 ?
    C11 C16 . 1.382(4) ?
    C11 C12 . 1.395(4) ?
    C11 P1 . 1.803(2) ?
    C12 C13 . 1.376(4) ?
    C12 H12 . 0.9300 ?
    C13 C14 . 1.388(4) ?
    C13 H13 . 0.9300 ?
    C14 O1 . 1.362(3) ?
    C14 C15 . 1.378(4) ?
    C15 C16 . 1.391(3) ?
    C15 H15 . 0.9300 ?
    C16 H16 . 0.9300 ?
    C17 O1 . 1.419(4) ?
    C17 H17A . 0.9600 ?
    C17 H17B . 0.9600 ?
    C17 H17C . 0.9600 ?
    C21 C22 . 1.382(4) ?
    C21 C26 . 1.391(4) ?
    C21 P1 . 1.807(2) ?
    C22 C23 . 1.396(4) ?
    C22 H22 . 0.9300 ?
    C23 C24 . 1.380(4) ?
    C23 H23 . 0.9300 ?
    C24 O2 . 1.365(3) ?
    C24 C25 . 1.393(4) ?
    C25 C26 . 1.378(4) ?
    C25 H25 . 0.9300 ?
    C26 H26 . 0.9300 ?
    C27 O2 . 1.430(4) ?
    C27 H27A . 0.9600 ?
    C27 H27B . 0.9600 ?
    C27 H27C . 0.9600 ?
    C31 O3 . 1.371(6) ?
    C31 C32 . 1.495(7) ?
    C31 H31A . 0.9700 ?
    C31 H31B . 0.9700 ?
    C32 C33 . 1.449(9) ?
    C32 H32A . 0.9700 ?
    C32 H32B . 0.9700 ?
    C33 C34 . 1.361(9) ?
    C33 H33A . 0.9700 ?
    C33 H33B . 0.9700 ?
    C34 O3 . 1.366(7) ?
    C34 H34A . 0.9700 ?
    C34 H34B . 0.9700 ?
    N1 N1 2_655 1.417(4) ?
    N1 P1 . 1.678(2) ?
    P1 Au1 . 2.2238(11) ?
    Cl1 Au1 . 2.2905(11) ?
    Au1 Au1 2_655 3.1222(17) ?
loop_
    _geom_angle_atom_site_label_1
    _geom_angle_atom_site_label_2
    _geom_angle_atom_site_label_3
    _geom_angle_site_symmetry_1
    _geom_angle_site_symmetry_3
    _geom_angle
    _geom_angle_publ_flag
    N1 C1 H1A . . 109.5 ?
    N1 C1 H1B . . 109.5 ?
    H1A C1 H1B . . 109.5 ?
    N1 C1 H1C . . 109.5 ?
    H1A C1 H1C . . 109.5 ?
    H1B C1 H1C . . 109.5 ?
    C16 C11 C12 . . 118.8(2) ?
    C16 C11 P1 . . 119.45(19) ?
    C12 C11 P1 . . 121.61(19) ?
    C13 C12 C11 . . 120.4(3) ?
    C13 C12 H12 . . 119.8 ?
    C11 C12 H12 . . 119.8 ?
    C12 C13 C14 . . 120.1(3) ?
    C12 C13 H13 . . 120.0 ?
    C14 C13 H13 . . 120.0 ?
    O1 C14 C15 . . 124.4(3) ?
    O1 C14 C13 . . 115.2(3) ?
    C15 C14 C13 . . 120.4(2) ?
    C14 C15 C16 . . 119.1(3) ?
    C14 C15 H15 . . 120.4 ?
    C16 C15 H15 . . 120.4 ?
    C11 C16 C15 . . 121.2(2) ?
    C11 C16 H16 . . 119.4 ?
    C15 C16 H16 . . 119.4 ?
    O1 C17 H17A . . 109.5 ?
    O1 C17 H17B . . 109.5 ?
    H17A C17 H17B . . 109.5 ?
    O1 C17 H17C . . 109.5 ?
    H17A C17 H17C . . 109.5 ?
    H17B C17 H17C . . 109.5 ?
    C22 C21 C26 . . 118.8(2) ?
    C22 C21 P1 . . 119.4(2) ?
    C26 C21 P1 . . 121.73(19) ?
    C21 C22 C23 . . 121.0(3) ?
    C21 C22 H22 . . 119.5 ?
    C23 C22 H22 . . 119.5 ?
    C24 C23 C22 . . 119.2(3) ?
    C24 C23 H23 . . 120.4 ?
    C22 C23 H23 . . 120.4 ?
    O2 C24 C23 . . 124.8(3) ?
    O2 C24 C25 . . 114.8(3) ?
    C23 C24 C25 . . 120.4(2) ?
    C26 C25 C24 . . 119.6(3) ?
    C26 C25 H25 . . 120.2 ?
    C24 C25 H25 . . 120.2 ?
    C25 C26 C21 . . 120.9(2) ?
    C25 C26 H26 . . 119.5 ?
    C21 C26 H26 . . 119.6 ?
    O2 C27 H27A . . 109.5 ?
    O2 C27 H27B . . 109.5 ?
    H27A C27 H27B . . 109.5 ?
    O2 C27 H27C . . 109.5 ?
    H27A C27 H27C . . 109.5 ?
    H27B C27 H27C . . 109.5 ?
    O3 C31 C32 . . 105.7(5) ?
    O3 C31 H31A . . 110.6 ?
    C32 C31 H31A . . 110.6 ?
    O3 C31 H31B . . 110.6 ?
    C32 C31 H31B . . 110.6 ?
    H31A C31 H31B . . 108.7 ?
    C33 C32 C31 . . 105.2(5) ?
    C33 C32 H32A . . 110.7 ?
    C31 C32 H32A . . 110.7 ?
    C33 C32 H32B . . 110.7 ?
    C31 C32 H32B . . 110.7 ?
    H32A C32 H32B . . 108.8 ?
    C34 C33 C32 . . 104.1(6) ?
    C34 C33 H33A . . 110.9 ?
    C32 C33 H33A . . 110.9 ?
    C34 C33 H33B . . 110.9 ?
    C32 C33 H33B . . 110.9 ?
    H33A C33 H33B . . 108.9 ?
    C33 C34 O3 . . 113.0(6) ?
    C33 C34 H34A . . 109.0 ?
    O3 C34 H34A . . 109.0 ?
    C33 C34 H34B . . 109.0 ?
    O3 C34 H34B . . 109.0 ?
    H34A C34 H34B . . 107.8 ?
    N1 N1 C1 2_655 . 116.05(18) ?
    N1 N1 P1 2_655 . 115.65(17) ?
    C1 N1 P1 . . 126.33(17) ?
    C14 O1 C17 . . 117.6(3) ?
    C24 O2 C27 . . 117.0(3) ?
    C34 O3 C31 . . 105.4(5) ?
    N1 P1 C11 . . 102.26(11) ?
    N1 P1 C21 . . 109.71(12) ?
    C11 P1 C21 . . 104.57(11) ?
    N1 P1 Au1 . . 110.83(8) ?
    C11 P1 Au1 . . 116.63(9) ?
    C21 P1 Au1 . . 112.20(9) ?
    P1 Au1 Cl1 . . 175.68(3) ?
    P1 Au1 Au1 . 2_655 88.241(19) ?
    Cl1 Au1 Au1 . 2_655 94.74(2) ?
loop_
    _geom_torsion_atom_site_label_1
    _geom_torsion_atom_site_label_2
    _geom_torsion_atom_site_label_3
    _geom_torsion_atom_site_label_4
    _geom_torsion_site_symmetry_1
    _geom_torsion_site_symmetry_2
    _geom_torsion_site_symmetry_3
    _geom_torsion_site_symmetry_4
    _geom_torsion
    _geom_torsion_publ_flag
    C16 C11 C12 C13 . . . . -1.9(4) ?
    P1 C11 C12 C13 . . . . 174.3(2) ?
    C11 C12 C13 C14 . . . . 1.0(5) ?
    C12 C13 C14 O1 . . . . -178.9(3) ?
    C12 C13 C14 C15 . . . . 0.6(5) ?
    O1 C14 C15 C16 . . . . 178.3(3) ?
    C13 C14 C15 C16 . . . . -1.3(5) ?
    C12 C11 C16 C15 . . . . 1.3(4) ?
    P1 C11 C16 C15 . . . . -175.0(2) ?
    C14 C15 C16 C11 . . . . 0.3(4) ?
    C26 C21 C22 C23 . . . . 1.4(4) ?
    P1 C21 C22 C23 . . . . -175.7(2) ?
    C21 C22 C23 C24 . . . . -1.3(4) ?
    C22 C23 C24 O2 . . . . -179.7(3) ?
    C22 C23 C24 C25 . . . . 0.1(4) ?
    O2 C24 C25 C26 . . . . -179.3(2) ?
    C23 C24 C25 C26 . . . . 0.9(4) ?
    C24 C25 C26 C21 . . . . -0.7(4) ?
    C22 C21 C26 C25 . . . . -0.5(4) ?
    P1 C21 C26 C25 . . . . 176.63(19) ?
    O3 C31 C32 C33 . . . . 14.1(8) ?
    C31 C32 C33 C34 . . . . 1.1(10) ?
    C32 C33 C34 O3 . . . . -16.7(13) ?
    C15 C14 O1 C17 . . . . -9.2(5) ?
    C13 C14 O1 C17 . . . . 170.4(3) ?
    C23 C24 O2 C27 . . . . -5.4(5) ?
    C25 C24 O2 C27 . . . . 174.8(3) ?
    C33 C34 O3 C31 . . . . 26.4(12) ?
    C32 C31 O3 C34 . . . . -23.6(9) ?
    N1 N1 P1 C11 2_655 . . . -165.00(15) ?
    C1 N1 P1 C11 . . . . 31.7(3) ?
    N1 N1 P1 C21 2_655 . . . 84.44(16) ?
    C1 N1 P1 C21 . . . . -78.9(3) ?
    N1 N1 P1 Au1 2_655 . . . -40.01(16) ?
    C1 N1 P1 Au1 . . . . 156.7(2) ?
    C16 C11 P1 N1 . . . . 76.7(2) ?
    C12 C11 P1 N1 . . . . -99.5(2) ?
    C16 C11 P1 C21 . . . . -168.9(2) ?
    C12 C11 P1 C21 . . . . 14.9(3) ?
    C16 C11 P1 Au1 . . . . -44.4(2) ?
    C12 C11 P1 Au1 . . . . 139.4(2) ?
    C22 C21 P1 N1 . . . . -162.70(19) ?
    C26 C21 P1 N1 . . . . 20.2(2) ?
    C22 C21 P1 C11 . . . . 88.3(2) ?
    C26 C21 P1 C11 . . . . -88.8(2) ?
    C22 C21 P1 Au1 . . . . -39.0(2) ?
    C26 C21 P1 Au1 . . . . 143.88(19) ?
data_global
_journal_date_recd_electronic     2011-06-29
_journal_date_accepted     2011-07-18
_journal_name_full     'Acta Crystallographica, Section E'
_journal_year     2011
_journal_volume     67
_journal_issue      8
_journal_page_first     m1163
_journal_page_last     m1163
_journal_paper_category     QM
_journal_coeditor_code     BG2412
_publ_contact_author_name     'Frederik Kriel'
_publ_contact_author_address
;
Project AuTEK
Mintek
Private Bag X3015
Randburg
2125
South Africa
;
_publ_contact_author_email     'erikk@mintek.co.za'
_publ_contact_author_fax     '+27 11 709 4490'
_publ_contact_author_phone     '+27 11 709 4158'
_publ_section_title
;\
{\m-1,2-Bis[bis(4-methoxyphenyl)phosphanyl]-1,2-dimethylhydrazine-\
\k^2^<i>P</i>:<i>P</i>'}bis[chloridogold(I)] tetrahydrofuran disolvate
;
loop_
    _publ_author_name
    _publ_author_footnote
    _publ_author_address
    'Kriel, Frederik H.' .
;
AuTEK
Mintek
Private Bag X3015
Randburg
2125
South Africa
;
    'Fernandes, Manuel A.' .
;
Molecular Science Institute,
School of Chemistry,
University of the Witwatersrand,
PO Wits,
2050,
Johannesburg,
South Africa
;
    'Coates, Judy' .
;
AuTEK
Mintek
Private Bag X3015
Randburg
2125
South Africa
;
_publ_section_synopsis     .
