# Supplementary material for: {μ-1,2-Bis[bis(4-meth­oxy­phen­yl)phosphan­yl]-1,2-dimethyl­hydrazine-κ2 P:P′}bis­[chloridogold(I)] tetra­hydro­furan disolvate
Source: Acta Crystallogr Sect E Struct Rep Online. 2011 Jul 30;67(Pt 8):m1163. doi: 10.1107/S1600536811028856 (PMC3212261; doi:10.1107/S1600536811028856)
Supplement: Supplementary file 2 [file e-67-m1163-Isup2.hkl]

#
# h,k,l, Fc-squared, Fo-squared, sigma(Fo-squared) and status flag
#
#data_5m_ml17_f
data_I

_shelx_title ' IV in C2/c'
_shelx_refln_list_code          4
_shelx_F_calc_maximum      742.31
_exptl_crystal_F_000      2248.00
_reflns_d_resolution_high  0.7499
 
loop_
 _symmetry_equiv_pos_as_xyz
 'x, y, z'
 '-x, y, -z+1/2'
 'x+1/2, y+1/2, z'
 '-x+1/2, y+1/2, -z+1/2'
 '-x, -y, -z'
 'x, -y, z-1/2'
 '-x+1/2, -y+1/2, -z'
 'x+1/2, -y+1/2, z-1/2'
 
_cell_length_a    23.2080
_cell_length_b     9.0800
_cell_length_c    20.2200
_cell_angle_alpha  90.000
_cell_angle_beta   92.414
_cell_angle_gamma  90.000
 
_shelx_F_squared_multiplier     1.000
 
loop_
 _refln_index_h
 _refln_index_k
 _refln_index_l
 _refln_F_squared_calc
 _refln_F_squared_meas
 _refln_F_squared_sigma
 _refln_observed_status
   2   0   0   431189.19   380675.47  11746.65 o
   4   0   0   365548.78   354998.66   6769.90 o
   6   0   0      833.41      925.51     41.70 o
   8   0   0      151.34      199.92     43.12 o
  10   0   0      982.47      719.31     53.09 o
  12   0   0    26018.47    24011.98    523.51 o
  14   0   0   116099.80   115917.13   2407.39 o
  16   0   0   109358.67   102214.39   2134.11 o
  18   0   0   134460.28   130227.88   2981.75 o
  20   0   0    60162.09    55751.41   1309.41 o
  22   0   0    27780.28    28033.81    841.50 o
  24   0   0     2216.99     2026.22    210.52 o
  26   0   0       26.04      -10.99     88.97 o
  28   0   0      685.35      521.98    108.17 o
  30   0   0     3825.04     3583.88    236.05 o
   1   1   0   245747.67   246596.30   6477.14 o
   3   1   0   102496.16   102476.20   1374.92 o
   5   1   0   237363.09   237801.56   3447.46 o
   7   1   0    36349.78    37749.27    553.81 o
   9   1   0      262.68      191.10     22.51 o
  11   1   0    21662.75    19635.50    300.27 o
  13   1   0    67697.57    70478.05   1033.84 o
  15   1   0    58873.73    56587.33    875.92 o
  17   1   0    53349.51    51361.28    775.47 o
  19   1   0    37661.45    36735.43    621.81 o
  21   1   0    23247.30    22312.94    378.75 o
  23   1   0     3277.57     3095.26     90.85 o
  25   1   0      838.47      762.84     63.28 o
  27   1   0      519.49      338.07     64.18 o
  29   1   0     1536.22     1298.25    139.80 o
   0   2   0    44145.54    46606.42   1703.12 o
   2   2   0    16107.25    17472.98    292.65 o
   4   2   0    13764.13    14337.85    216.43 o
   6   2   0     9088.73     9532.53    156.75 o
   8   2   0     1062.14      987.97     33.15 o
  10   2   0      120.33       71.10     28.69 o
  12   2   0    17821.96    17370.37    262.25 o
  14   2   0     8806.72     9424.49    156.62 o
  16   2   0      237.92       82.70     39.81 o
  18   2   0     1579.85     1634.58     61.67 o
  20   2   0      429.09      385.26     48.53 o
  22   2   0       34.42      -26.78     50.53 o
  24   2   0        1.84      -61.26     61.26 o
  26   2   0       12.62      -71.78     71.78 o
  28   2   0       10.25      -46.23     92.47 o
  30   2   0      332.73      231.99    127.83 o
   1   3   0    65596.38    66232.88   1510.93 o
   3   3   0    58441.96    60791.77   1291.93 o
   5   3   0    71806.27    74990.46   1141.30 o
   7   3   0    17181.42    17588.02    277.43 o
   9   3   0      288.49      452.54     25.17 o
  11   3   0    15756.95    15563.88    249.04 o
  13   3   0    29788.59    29654.87    454.57 o
  15   3   0    43140.64    42825.09    597.11 o
  17   3   0    15530.32    15252.03    241.60 o
  19   3   0     3165.03     2791.64     97.68 o
  21   3   0     4055.59     4033.76    143.14 o
  23   3   0     4861.13     4725.40    149.45 o
  25   3   0      517.62      394.44     86.46 o
  27   3   0       36.55       24.05     88.59 o
  29   3   0     1221.58     1378.47    169.92 o
   2   4   0   202888.31   218419.36   8028.51 o
   4   4   0   183275.59   186564.98   4395.53 o
   6   4   0    21992.87    21098.45    336.51 o
   8   4   0     6697.51     5965.23    120.87 o
  10   4   0    15641.11    15430.32    257.44 o
  12   4   0    25777.71    26434.10    400.20 o
  14   4   0    57334.08    57080.98    816.46 o
  16   4   0    72215.78    72991.45   1132.70 o
  18   4   0    51325.79    49734.91    928.02 o
  20   4   0    31932.41    31678.52    579.07 o
  22   4   0    15081.54    15427.82    362.55 o
  24   4   0     1592.09     1379.44    109.78 o
  26   4   0       70.92      -97.46    109.83 o
  28   4   0     1966.11     1868.21    151.76 o
   1   5   0   200333.63   195060.92   4049.87 o
   3   5   0   134835.91   135679.02   2768.35 o
   5   5   0    52249.66    50715.48    953.67 o
   7   5   0     1116.81     1047.85     68.01 o
   9   5   0      186.58      255.31     30.30 o
  11   5   0     5548.23     5625.57    190.54 o
  13   5   0    30573.03    31170.67    607.44 o
  15   5   0    48306.58    46633.55   1012.06 o
  17   5   0    85458.00    86299.02   1471.46 o
  19   5   0    30688.59    30409.05    585.36 o
  21   5   0    12468.99    12262.37    324.63 o
  23   5   0     1987.31     1779.35    121.86 o
  25   5   0        0.76      -95.08     95.08 o
  27   5   0      475.02      288.42    128.91 o
   0   6   0    38763.24    38214.06    989.09 o
   2   6   0    30883.21    31512.61    641.35 o
   4   6   0    58497.58    59592.18   1087.33 o
   6   6   0    14244.94    13373.52    256.61 o
   8   6   0     4264.36     4420.82    115.42 o
  10   6   0     1987.20     2066.82    127.01 o
  12   6   0    13032.69    13064.69    321.59 o
  14   6   0    14848.53    14813.56    335.13 o
  16   6   0    16628.29    16477.43    402.98 o
  18   6   0    11731.97    11451.85    337.43 o
  20   6   0     3489.89     3444.45    163.27 o
  22   6   0     2555.25     2448.50    160.18 o
  24   6   0      465.74      367.41    111.42 o
  26   6   0       67.66       47.50    147.89 o
   1   7   0       45.07       47.03     68.29 o
   3   7   0       39.78       96.25     52.75 o
   5   7   0      570.55      414.31     75.00 o
   7   7   0      271.27      243.05     50.88 o
   9   7   0      523.23      372.12     85.76 o
  11   7   0     1286.95     1181.51    120.49 o
  13   7   0      919.08      831.09    104.42 o
  15   7   0     1476.30     1705.96    111.44 o
  17   7   0      359.92      354.64     84.08 o
  19   7   0       21.95      -25.90     86.83 o
  21   7   0      755.56      670.75    108.42 o
  23   7   0      367.48      414.26    131.60 o
  25   7   0       23.80       -4.83    129.07 o
   0   8   0    22662.17    22313.50    731.37 o
   2   8   0    37915.57    38801.84   1340.85 o
   4   8   0    28212.51    28818.62   1042.87 o
   6   8   0    23592.10    24342.96    598.86 o
   8   8   0     1709.65     1609.07    164.94 o
  10   8   0     3327.47     3075.55    184.97 o
  12   8   0    17323.98    17909.55    565.97 o
  14   8   0    17322.59    18545.51    698.62 o
  16   8   0    12072.80    12996.67    546.07 o
  18   8   0    12799.40    13053.02    556.48 o
  20   8   0    10204.53    10500.41    712.04 o
  22   8   0     3791.82     3912.57    350.72 o
   1   9   0   105620.27   105526.16   2238.93 o
   3   9   0    71651.61    73224.05   1724.60 o
   5   9   0    22197.68    22311.05    671.55 o
   7   9   0     3585.84     3766.29    354.94 o
   9   9   0      678.45      504.02    173.66 o
  11   9   0     5944.31     5742.11    341.02 o
  13   9   0    16360.25    17500.59   1235.56 o
  15   9   0    23429.85    24637.74    909.60 o
  17   9   0    29180.25    31520.90   1467.44 o
  19   9   0    25115.48    26357.03   1305.20 o
   0  10   0    56001.10    59674.66   3010.16 o
   2  10   0    40338.66    42572.29   1386.38 o
   4  10   0    21097.47    22456.81    816.24 o
   6  10   0     8610.72     8861.00    424.05 o
   8  10   0     1481.93     1041.17    194.20 o
  10  10   0      181.57      -82.90    157.24 o
  12  10   0     5207.51     5315.14    501.71 o
  14  10   0    11833.79    13160.92    875.57 o
  16  10   0    16357.30    18732.62   1382.33 o
   1  11   0     4514.49     5165.44    557.36 o
   3  11   0     2581.15     2947.27    354.48 o
   5  11   0     3302.88     3287.43    279.66 o
   7  11   0     1878.00     1562.70    203.70 o
   9  11   0      239.44       56.38    205.92 o
  11  11   0      520.66      725.25    402.40 o
   0  12   0     3344.39     3665.38    667.39 o
   2  12   0     6267.55     7371.52    635.56 o
 -29   1   1     6194.67     6255.83    256.34 o
 -27   1   1     5744.43     5476.12    175.99 o
 -25   1   1     3384.48     3108.18    109.27 o
 -23   1   1     1533.96     1265.35     59.70 o
 -21   1   1     1619.16     1275.90     54.65 o
 -19   1   1    13919.87    13361.27    215.63 o
 -17   1   1    31395.61    29596.31    423.74 o
 -15   1   1    44478.24    43251.76    626.64 o
 -13   1   1    62503.95    62986.84    926.41 o
 -11   1   1    37493.20    37970.10    545.14 o
  -9   1   1    23159.89    24010.15    369.57 o
  -7   1   1    11370.26    10726.80    202.60 o
  -5   1   1       60.70      114.19     12.41 o
  -3   1   1    21408.09    22744.38    259.62 o
  -1   1   1    28682.45    30074.91    408.31 o
   1   1   1    66159.18    65468.32    858.14 o
   3   1   1    22349.20    25008.45    299.85 o
   5   1   1     3073.53     2705.50     44.25 o
   7   1   1     8014.21     7270.88    104.95 o
   9   1   1     2298.80     2136.02     47.08 o
  11   1   1      708.64      492.81     28.65 o
  13   1   1     1109.85      834.05     51.73 o
  15   1   1    15774.54    15763.83    256.65 o
  17   1   1    37723.29    35757.52    549.34 o
  19   1   1    28571.93    28073.36    522.01 o
  21   1   1     9460.17     9297.16    212.21 o
  23   1   1     2568.04     2420.55     95.78 o
  25   1   1       88.51       59.50     56.35 o
  27   1   1      476.77      274.10     64.34 o
  29   1   1      745.75      548.76    106.42 o
 -30   2   1    15865.71    15659.97    467.39 o
 -28   2   1    16848.32    16761.81    427.02 o
 -26   2   1     8501.62     8369.58    251.38 o
 -24   2   1      522.90      422.10     61.61 o
 -22   2   1      826.27      679.13     53.69 o
 -20   2   1    24481.73    23782.06    376.94 o
 -18   2   1    30002.89    29636.29    456.36 o
 -16   2   1   102909.18   102638.34   1345.82 o
 -14   2   1   138963.66   136754.22   1846.61 o
 -12   2   1   259964.98   263503.63   3417.87 o
 -10   2   1   127707.26   128872.03   1672.84 o
  -8   2   1    57330.15    57947.43    785.85 o
  -6   2   1     7137.51     6902.30    109.95 o
  -4   2   1    16563.21    17399.91    261.20 o
  -2   2   1    42236.40    43214.82    693.66 o
   0   2   1    55602.12    53625.11    907.79 o
   2   2   1   375140.88   370396.78   6639.66 o
   4   2   1   239356.53   238742.89   3344.58 o
   6   2   1   167787.86   163651.25   2121.73 o
   8   2   1    28926.23    29249.94    389.89 o
  10   2   1      373.28      264.77     21.02 o
  12   2   1     9067.76     8388.79    145.79 o
  14   2   1    29303.58    29030.44    445.60 o
  16   2   1    37534.53    36803.80    561.74 o
  18   2   1    49701.57    49411.02    782.43 o
  20   2   1    28806.04    28174.25    518.20 o
  22   2   1    25232.05    23953.72    488.40 o
  24   2   1     9476.89     9000.83    215.57 o
  26   2   1      771.91      652.48     82.23 o
  28   2   1     1285.01     1101.04     98.65 o
  30   2   1     4581.40     4418.67    262.27 o
 -29   3   1    13877.09    14173.02    384.44 o
 -27   3   1    10082.84     9751.38    288.41 o
 -25   3   1     3132.74     2922.69    152.45 o
 -23   3   1        1.42      -68.70     70.74 o
 -21   3   1     8079.72     7595.00    201.69 o
 -19   3   1    25936.41    24975.23    412.38 o
 -17   3   1    62040.44    60408.24    859.23 o
 -15   3   1   115484.95   115167.31   1505.46 o
 -13   3   1   128139.07   127991.69   1791.94 o
 -11   3   1   108345.30   108020.33   1567.24 o
  -9   3   1    52309.52    54104.95    763.85 o
  -7   3   1     7646.72     6754.60    113.32 o
  -5   3   1      443.29      362.76     14.09 o
  -3   3   1    74344.07    76747.76   1231.27 o
  -1   3   1    96881.01    97473.67   1797.44 o
   1   3   1   164394.09   162294.83   3343.61 o
   3   3   1    69612.36    73825.43   1485.37 o
   5   3   1   156740.50   159762.31   2432.92 o
   7   3   1    60671.24    62806.10    887.79 o
   9   3   1    18769.10    20414.99    313.23 o
  11   3   1     3758.68     3998.81     84.47 o
  13   3   1    15250.76    14238.71    223.29 o
  15   3   1    28768.81    28611.70    407.24 o
  17   3   1    24229.74    23344.33    369.53 o
  19   3   1    44070.86    44116.01    779.89 o
  21   3   1    24609.24    24228.22    491.21 o
  23   3   1    16132.45    15993.24    328.70 o
  25   3   1     2243.73     1982.86    104.63 o
  27   3   1      291.23      301.32     84.80 o
  29   3   1     2142.31     2015.64    140.74 o
 -28   4   1     1342.79     1136.35    133.08 o
 -26   4   1      983.70      719.32    110.64 o
 -24   4   1      159.00       -5.37     89.80 o
 -22   4   1        1.04      -69.40     69.40 o
 -20   4   1     3533.80     3198.40    123.94 o
 -18   4   1     6113.28     5902.56    164.55 o
 -16   4   1    30801.26    30486.63    488.64 o
 -14   4   1    20211.54    19798.19    310.84 o
 -12   4   1    14310.49    14897.30    241.79 o
 -10   4   1     9771.64     9740.55    162.47 o
  -8   4   1     1923.09     1841.20     52.13 o
  -6   4   1     8287.48     8647.14    148.05 o
  -4   4   1     3068.66     3132.50     64.79 o
  -2   4   1     5665.64     5932.05    160.84 o
   0   4   1    55274.82    57713.09   1207.72 o
   2   4   1    63573.20    65856.78   1269.85 o
   4   4   1    54350.20    61374.62   1241.41 o
   6   4   1    17951.00    20121.58    340.50 o
   8   4   1      162.84      145.13     33.05 o
  10   4   1      157.15      221.73     42.37 o
  12   4   1       79.86      197.87     26.66 o
  14   4   1     4292.56     4281.65     94.65 o
  16   4   1     4973.83     4978.33    123.94 o
  18   4   1    14881.15    14574.78    289.15 o
  20   4   1    10410.47     9967.48    241.56 o
  22   4   1     1780.99     1500.90    107.55 o
  24   4   1       43.36      -36.83     74.02 o
  26   4   1      319.86      189.35     99.18 o
  28   4   1      353.83       48.57    115.52 o
 -27   5   1      697.53      784.55    196.09 o
 -25   5   1      425.87      232.47    103.89 o
 -23   5   1       11.16      -89.33     89.33 o
 -21   5   1     1002.95      957.00     96.95 o
 -19   5   1     4332.73     4268.70    147.65 o
 -17   5   1     5013.42     5222.26    153.27 o
 -15   5   1     3830.39     3935.48    101.39 o
 -13   5   1     5112.96     5263.30    134.13 o
 -11   5   1     2598.96     2660.48     69.44 o
  -9   5   1     1681.43     1639.62     48.90 o
  -7   5   1      553.33      514.64     28.27 o
  -5   5   1      696.05      758.86     58.05 o
  -3   5   1     1193.87     1006.21     64.06 o
  -1   5   1    13035.03    12629.08    308.02 o
   1   5   1    14717.52    13264.60    296.49 o
   3   5   1    40736.88    41394.67   1013.43 o
   5   5   1     1016.25      985.64     51.08 o
   7   5   1     1870.13     1751.10     57.89 o
   9   5   1       33.43       93.59     33.87 o
  11   5   1      754.47      807.09     42.09 o
  13   5   1       27.91        3.42     39.63 o
  15   5   1     1505.02     1589.76     81.95 o
  17   5   1    12486.62    12282.19    286.61 o
  19   5   1     3513.28     3700.55    165.99 o
  21   5   1     3620.01     3781.38    151.72 o
  23   5   1      353.62      261.75    125.60 o
  25   5   1      108.23      -37.69     92.77 o
  27   5   1       53.37       -7.40    115.63 o
 -26   6   1     3901.47     3995.30    345.02 o
 -24   6   1     1154.89      876.57    124.57 o
 -22   6   1      354.22      137.55     98.60 o
 -20   6   1    10144.67     9911.70    341.03 o
 -18   6   1    47530.45    46159.16   1112.91 o
 -16   6   1    81300.35    80801.55   1724.21 o
 -14   6   1    69621.28    67035.15   1320.41 o
 -12   6   1    47493.45    46236.44    918.70 o
 -10   6   1    26670.79    25690.32    644.26 o
  -8   6   1    12968.21    13086.46    250.66 o
  -6   6   1      956.66     1049.59     48.45 o
  -4   6   1     7833.33     7186.93    152.22 o
  -2   6   1    50806.54    50667.21   1016.53 o
   0   6   1    89535.62    89350.73   1734.90 o
   2   6   1   115266.04   118911.93   4618.77 o
   4   6   1    91371.65    90515.30   2086.56 o
   6   6   1    48234.23    49689.89    911.04 o
   8   6   1    21110.93    21713.78    542.87 o
  10   6   1     2788.98     2787.23    116.67 o
  12   6   1     1074.46      908.19     69.44 o
  14   6   1    10273.20     9826.57    274.42 o
  16   6   1    21821.53    21405.86    563.53 o
  18   6   1    22069.66    22817.63    678.39 o
  20   6   1    22799.97    23067.94    609.07 o
  22   6   1    16971.39    16391.38    522.29 o
  24   6   1     7009.17     7147.31    300.97 o
  26   6   1     1675.84     1595.27    232.26 o
 -25   7   1     1074.52     1123.84    177.18 o
 -23   7   1     1126.15     1092.41    237.76 o
 -21   7   1     3973.36     3929.07    198.62 o
 -19   7   1     8788.58     8460.60    303.57 o
 -17   7   1    26627.99    25974.90    738.43 o
 -15   7   1    61733.88    62193.84   1675.84 o
 -13   7   1    85274.20    83263.13   1964.80 o
 -11   7   1    90283.99    89036.55   2086.94 o
  -9   7   1    38313.91    37767.63    924.88 o
  -7   7   1     2232.18     2207.90     87.94 o
  -5   7   1     2013.89     1850.36    110.20 o
  -3   7   1    28946.79    29004.55    774.26 o
  -1   7   1    40667.26    39649.86    861.05 o
   1   7   1    66810.03    64874.16   1826.15 o
   3   7   1    83109.31    87534.98   2964.06 o
   5   7   1    94155.28    96448.16   3672.71 o
   7   7   1    42224.98    45793.06   1442.99 o
   9   7   1     9223.14     9979.70    544.65 o
  11   7   1     2829.91     2993.62    182.23 o
  13   7   1    13222.93    13177.27    617.08 o
  15   7   1    26604.04    27094.70    618.27 o
  17   7   1    22607.65    21792.76    571.30 o
  19   7   1    23904.85    23546.09    696.06 o
  21   7   1    19396.01    19434.11    602.77 o
  23   7   1     8175.31     8734.70    411.16 o
  25   7   1     1463.07     1371.77    178.72 o
 -22   8   1       19.13      107.87    306.98 o
 -20   8   1     1772.33     1767.40    362.09 o
 -18   8   1     7952.23     7898.15    398.65 o
 -16   8   1    19424.64    19868.41    736.61 o
 -14   8   1    17715.68    17757.21    669.35 o
 -12   8   1    22920.51    23319.99    701.38 o
 -10   8   1    24282.97    24892.19    649.03 o
  -8   8   1    12580.37    12468.63    364.88 o
  -6   8   1     3987.99     3915.65    143.16 o
  -4   8   1     1701.10     1497.50     85.11 o
  -2   8   1    10932.78    10328.65    269.98 o
   0   8   1    19888.01    20175.51    626.58 o
   2   8   1    25474.90    27938.10   1031.38 o
   4   8   1    20959.51    22302.00    660.28 o
   6   8   1    11222.09    12316.38    354.64 o
   8   8   1     4157.67     3980.45    179.93 o
  10   8   1       22.32      -90.43     90.43 o
  12   8   1     1185.21     1162.04    215.23 o
  14   8   1     7881.50     7841.91    318.20 o
  16   8   1     9301.48     9330.08    478.41 o
  18   8   1    10054.70    10357.16    496.91 o
  20   8   1     8838.94     8848.34    389.27 o
  22   8   1     4273.91     4396.99    259.94 o
 -19   9   1       21.70       86.69    330.60 o
 -17   9   1      459.99      261.47    332.02 o
 -15   9   1      877.03     1004.68    189.98 o
 -13   9   1      773.88      592.07    174.54 o
 -11   9   1      746.04      736.51    167.16 o
  -9   9   1      384.10      257.84    189.06 o
  -7   9   1      953.24      930.14    211.63 o
  -5   9   1     3616.56     3580.79    369.61 o
  -3   9   1     1163.68      773.73    158.18 o
  -1   9   1     1500.94     1148.54    143.57 o
   1   9   1     1360.11     1227.84    176.30 o
   3   9   1     1283.52     1181.86    189.08 o
   5   9   1       46.47      -98.43    104.68 o
   7   9   1      497.26      368.20    122.80 o
   9   9   1      217.03      -38.92    155.03 o
  11   9   1        4.46      -98.02    142.17 o
  13   9   1      433.05      227.82    237.72 o
  15   9   1      176.68       76.98    183.66 o
  17   9   1      273.22      456.31    386.47 o
  19   9   1      169.18      487.13    399.80 o
 -16  10   1    10047.99    11062.13    782.27 o
 -14  10   1    10279.57    10933.75    757.46 o
 -12  10   1     3754.80     3615.17    283.67 o
 -10  10   1     2831.17     2634.93    383.11 o
  -8  10   1     1167.40      916.63    275.02 o
  -6  10   1      159.70     -135.58    135.58 o
  -4  10   1      611.51      274.41    150.19 o
  -2  10   1    10124.56    10198.33   1126.43 o
   0  10   1    22591.58    23081.72   1130.21 o
   2  10   1    13801.03    14494.95    770.92 o
   4  10   1    12013.83    12368.91    521.04 o
   6  10   1     4104.12     4066.72    364.55 o
   8  10   1     1436.02     1535.47    192.39 o
  10  10   1     1002.85      890.87    187.86 o
  12  10   1       13.52     -159.69    183.24 o
  14  10   1      841.36      812.58    401.33 o
  16  10   1     4067.30     4215.99    527.77 o
 -11  11   1    15998.63    17395.47   1912.31 o
  -9  11   1     9986.95    10532.75    687.60 o
  -7  11   1     2117.10     1865.89    373.58 o
  -5  11   1      152.18       18.83    179.58 o
  -3  11   1     5693.11     5710.25    310.48 o
  -1  11   1    21168.41    23292.71   2429.31 o
   1  11   1    22241.00    23868.91   1164.52 o
   3  11   1    21267.58    21687.57    883.19 o
   5  11   1    20019.27    20349.30    770.11 o
   7  11   1    10839.20    11219.46    514.64 o
   9  11   1     3584.75     3438.69    480.78 o
  11  11   1       48.80     -113.69    363.89 o
  -2  12   1     5325.64     4992.14    540.20 o
   0  12   1     9671.60     9870.68    750.58 o
   2  12   1    13397.36    14633.95    905.20 o
 -30   0   2     9179.70     8651.89    379.66 o
 -28   0   2    16166.05    15796.92    567.29 o
 -26   0   2    17036.88    15930.38    559.38 o
 -24   0   2    19221.96    18877.17    497.28 o
 -22   0   2     5088.84     4838.34    158.09 o
 -20   0   2      531.71      353.03     59.10 o
 -18   0   2    22790.15    21734.26    485.52 o
 -16   0   2    54495.68    51697.09    943.71 o
 -14   0   2    88875.18    86788.13   1667.90 o
 -12   0   2    63862.95    63824.29   1229.86 o
 -10   0   2   141749.22   140089.73   2952.21 o
  -8   0   2    62277.29    64012.80   1222.93 o
  -6   0   2   206285.11   209982.38   3714.24 o
  -4   0   2    16044.15    14865.02    262.29 o
  -2   0   2    99904.72   101646.30   1817.07 o
   0   0   2   125295.08   136315.55   2612.52 o
   2   0   2   206101.44   210085.67   3381.51 o
   4   0   2   387042.81   382008.66   6402.24 o
   6   0   2   551027.63   532037.38  10097.60 o
   8   0   2   199348.73   198114.08   3759.86 o
  10   0   2    67852.63    66417.55   1377.95 o
  12   0   2      151.10      116.66     33.04 o
  14   0   2     1400.19     1637.08     76.67 o
  16   0   2    44942.79    42802.80   1018.39 o
  18   0   2    89522.63    87546.08   2027.52 o
  20   0   2   116504.38   107936.66   2776.98 o
  22   0   2    49484.21    47189.74   1291.63 o
  24   0   2    42752.20    39771.04   1092.69 o
  26   0   2    12835.88    12409.58    469.49 o
  28   0   2     4128.03     4238.23    210.20 o
  30   0   2      180.53      132.10    116.57 o
 -29   1   2     7993.60     7629.76    248.18 o
 -27   1   2    12147.57    12135.73    295.80 o
 -25   1   2    11491.31    10757.54    262.66 o
 -23   1   2     3137.47     3033.64     97.09 o
 -21   1   2     1624.77     1355.20     55.18 o
 -19   1   2     3116.55     2661.85     71.09 o
 -17   1   2     4203.19     4053.71     82.45 o
 -15   1   2    45256.88    43509.05    583.30 o
 -13   1   2    63153.04    63995.95    875.15 o
 -11   1   2    73872.51    74328.63    972.95 o
  -9   1   2    58741.80    61170.25    774.48 o
  -7   1   2     8467.54     9363.47    138.63 o
  -5   1   2     2584.56     2200.55     44.71 o
  -3   1   2    36823.41    35636.77    426.82 o
  -1   1   2   117500.59   120784.89   1574.62 o
   1   1   2   143782.14   155604.52   2370.71 o
   3   1   2   117122.21   113634.84   1435.52 o
   5   1   2   193834.50   192823.06   2423.86 o
   7   1   2    81893.70    83314.90   1048.43 o
   9   1   2   101548.52   100862.43   1360.21 o
  11   1   2     1603.66     1534.93     44.75 o
  13   1   2     3126.06     3036.37     67.11 o
  15   1   2    25189.81    24864.94    387.84 o
  17   1   2    46652.54    44514.34    675.29 o
  19   1   2    46751.48    44733.41    757.02 o
  21   1   2    34264.61    33231.50    651.21 o
  23   1   2    29636.73    28973.07    543.88 o
  25   1   2    17740.01    17499.00    359.79 o
  27   1   2     7827.59     7890.55    224.41 o
  29   1   2      189.43      236.84    100.18 o
 -30   2   2      132.44       89.73    119.50 o
 -28   2   2     1407.75     1320.98    128.87 o
 -26   2   2     1133.99     1183.22    116.01 o
 -24   2   2     1394.19     1178.73     84.29 o
 -22   2   2       45.90       12.97     49.36 o
 -20   2   2      988.53      822.29     50.14 o
 -18   2   2     1381.43     1166.30     49.98 o
 -16   2   2      463.19      510.46     37.83 o
 -14   2   2      329.50      264.16     49.05 o
 -12   2   2     1996.70     1913.81     59.34 o
 -10   2   2     8045.27     8164.17    123.73 o
  -8   2   2     1558.01     1879.85     40.76 o
  -6   2   2       66.62       46.48     22.35 o
  -4   2   2     5198.58     5140.89     79.50 o
  -2   2   2     1901.68     2390.51     44.00 o
   0   2   2      919.92     1098.99     26.56 o
   2   2   2      668.13      801.97     30.06 o
   4   2   2      777.24      936.33     26.63 o
   6   2   2    47827.47    49146.66    688.71 o
   8   2   2    12603.99    12920.92    180.17 o
  10   2   2       39.79       89.79     31.75 o
  12   2   2     2191.55     2052.84     64.96 o
  14   2   2     3149.44     3359.78     78.48 o
  16   2   2     2397.18     2098.87     65.55 o
  18   2   2     2213.91     2195.85     78.61 o
  20   2   2     2541.00     2343.14    104.30 o
  22   2   2     1478.76     1339.42     86.03 o
  24   2   2     2955.28     2794.54    143.66 o
  26   2   2      316.99      305.71     77.76 o
  28   2   2       16.02      -82.66     82.66 o
  30   2   2      184.27      145.34    105.99 o
 -29   3   2     3707.08     3934.51    185.47 o
 -27   3   2     3204.14     3160.53    156.57 o
 -25   3   2     1429.03     1231.80    104.80 o
 -23   3   2      123.24       -5.94     71.96 o
 -21   3   2       10.66      -48.46     48.46 o
 -19   3   2     1386.36     1226.46     62.14 o
 -17   3   2     7768.65     7747.46    142.42 o
 -15   3   2     4187.81     4257.11     83.21 o
 -13   3   2    16148.48    15587.84    233.36 o
 -11   3   2    51887.02    52815.67    723.46 o
  -9   3   2    25613.76    23634.55    342.43 o
  -7   3   2     1854.69     2314.62     47.65 o
  -5   3   2     9782.04    11105.96    166.08 o
  -3   3   2    39582.78    40225.65    620.42 o
  -1   3   2     5710.64     5894.23     95.65 o
   1   3   2    12094.43    10498.16    175.90 o
   3   3   2    33311.43    33239.56    565.56 o
   5   3   2   122483.64   123829.24   1807.23 o
   7   3   2    95996.67    99320.02   1393.28 o
   9   3   2    41759.46    41393.35    567.88 o
  11   3   2      394.33      390.12     31.65 o
  13   3   2     5698.95     5964.12    111.45 o
  15   3   2    15306.75    14850.73    246.31 o
  17   3   2     6264.63     6456.72    137.75 o
  19   3   2    16842.48    16313.43    344.08 o
  21   3   2    13687.96    13366.01    332.81 o
  23   3   2    10504.80    10929.41    294.29 o
  25   3   2     6157.24     6186.56    181.80 o
  27   3   2     1008.07      935.72     95.58 o
  29   3   2      169.30       23.10     88.93 o
 -28   4   2    11832.91    12123.14    384.91 o
 -26   4   2    14194.46    13898.36    412.62 o
 -24   4   2     8124.63     7771.37    407.24 o
 -22   4   2     3747.29     3512.88    142.30 o
 -20   4   2      289.60       93.88     62.68 o
 -18   4   2    13138.01    12750.18    279.84 o
 -16   4   2    24007.19    24224.45    395.50 o
 -14   4   2    56591.69    57194.28    815.46 o
 -12   4   2    64661.12    65124.46    888.22 o
 -10   4   2    75772.98    77491.36   1048.95 o
  -8   4   2    59982.02    61762.65    870.94 o
  -6   4   2    24984.01    24995.35    395.51 o
  -4   4   2      771.87      992.60     39.28 o
  -2   4   2    19837.15    19957.38    354.76 o
   0   4   2    92211.16    91682.57   2040.60 o
   2   4   2   157269.83   158906.45   2906.74 o
   4   4   2   173723.97   179149.77   3007.41 o
   6   4   2   144401.69   145877.14   2560.22 o
   8   4   2    84611.66    85589.70   1383.12 o
  10   4   2    37279.37    37972.25    629.71 o
  12   4   2     1097.17     1048.19     46.91 o
  14   4   2     5184.90     5249.72    106.44 o
  16   4   2    34235.57    33672.59    607.22 o
  18   4   2    35377.63    36574.61    697.52 o
  20   4   2    53391.19    54939.55   1109.50 o
  22   4   2    40767.71    42496.70    819.46 o
  24   4   2    24652.53    25745.13    565.12 o
  26   4   2    11750.44    12100.70    311.43 o
  28   4   2     1968.28     1850.90    155.59 o
 -27   5   2    12551.88    12932.29    471.23 o
 -25   5   2    15402.16    15759.90    630.92 o
 -23   5   2     8325.15     8002.47    381.81 o
 -21   5   2     1429.83     1176.16    106.21 o
 -19   5   2     3796.17     3630.08    144.25 o
 -17   5   2    12961.68    12840.60    271.94 o
 -15   5   2    26263.24    25747.79    437.70 o
 -13   5   2    28501.79    28680.20    455.11 o
 -11   5   2    54467.45    54042.09    843.38 o
  -9   5   2    47451.44    48283.46    840.77 o
  -7   5   2    47178.61    45969.64    716.60 o
  -5   5   2     4957.85     4932.26    102.31 o
  -3   5   2     3752.84     4155.16    119.89 o
  -1   5   2    61304.18    64555.36   1153.25 o
   1   5   2   205205.97   208300.81   3523.84 o
   3   5   2   164012.08   165901.34   3189.37 o
   5   5   2    67388.23    66358.77   1226.67 o
   7   5   2    57004.49    55386.44    946.82 o
   9   5   2    24411.61    24087.39    412.76 o
  11   5   2    14319.89    14571.94    356.12 o
  13   5   2      120.26      148.24     49.76 o
  15   5   2    24106.71    23910.84    517.43 o
  17   5   2    34876.30    35073.07    718.72 o
  19   5   2    56793.10    55896.54   1219.03 o
  21   5   2    53178.50    54452.65   1176.82 o
  23   5   2    31749.06    32067.50    669.24 o
  25   5   2    12823.19    12956.22    380.86 o
  27   5   2     3110.98     3114.69    192.74 o
 -26   6   2     5070.31     5205.08    306.72 o
 -24   6   2     2234.11     1831.99    143.11 o
 -22   6   2      921.60      776.40    132.54 o
 -20   6   2      164.41      -41.58     89.09 o
 -18   6   2      311.15      239.33    126.37 o
 -16   6   2     1596.19     1499.69     99.67 o
 -14   6   2    12143.50    12358.54    285.88 o
 -12   6   2    20833.94    20583.77    535.37 o
 -10   6   2    20698.03    21048.14    540.25 o
  -8   6   2    10484.90    10458.88    193.57 o
  -6   6   2      681.79      729.68     40.45 o
  -4   6   2     4318.39     4206.32    102.84 o
  -2   6   2     5761.05     5503.67    134.18 o
   0   6   2    10277.00    10112.21    238.92 o
   2   6   2    25178.82    25248.20    643.21 o
   4   6   2    26058.83    25880.23    572.83 o
   6   6   2    46913.50    48955.73   1142.72 o
   8   6   2    33459.59    35402.75    821.83 o
  10   6   2     7241.06     6827.18    230.27 o
  12   6   2      594.86      602.42     65.20 o
  14   6   2    11809.54    12108.69    306.67 o
  16   6   2    22680.55    22183.06    518.36 o
  18   6   2     6456.55     6579.09    303.83 o
  20   6   2     9632.19     9370.97    349.34 o
  22   6   2     9886.98     9953.94    362.43 o
  24   6   2     7393.11     7402.53    377.06 o
  26   6   2     4276.43     4494.13    448.61 o
 -25   7   2       63.17       75.25    134.76 o
 -23   7   2       75.11      -20.55    116.80 o
 -21   7   2      939.09      843.93    165.76 o
 -19   7   2      223.10      177.63     78.66 o
 -17   7   2      496.11      258.97    134.87 o
 -15   7   2       58.73      -24.74    110.34 o
 -13   7   2      288.65      408.44     98.48 o
 -11   7   2      471.40      550.19     93.55 o
  -9   7   2      153.97      171.98    115.73 o
  -7   7   2      396.04      430.71     55.27 o
  -5   7   2     3068.78     2699.73     94.26 o
  -3   7   2      560.87      514.19     75.07 o
  -1   7   2      490.78      382.75     68.86 o
   1   7   2      628.70      456.91     73.80 o
   3   7   2      458.71      533.87    100.39 o
   5   7   2     1344.88     1391.95    174.54 o
   7   7   2       69.09       19.30     70.64 o
   9   7   2      720.44      648.63     93.85 o
  11   7   2      612.76      560.38    114.87 o
  13   7   2      817.11      647.43     61.23 o
  15   7   2      422.82      364.00     79.52 o
  17   7   2     1368.79     1438.73    116.81 o
  19   7   2     1809.55     1840.93    146.36 o
  21   7   2      515.90      512.85    150.92 o
  23   7   2      109.74      253.74    137.06 o
 -22   8   2      274.02      356.17    335.37 o
 -20   8   2       62.19       91.38    287.94 o
 -18   8   2      357.05      202.30    160.63 o
 -16   8   2     7634.30     7681.74    378.48 o
 -14   8   2    24728.31    24199.40    842.09 o
 -12   8   2    37739.96    38677.49   1082.04 o
 -10   8   2    26700.62    25892.29    668.39 o
  -8   8   2    11582.19    11664.64    343.78 o
  -6   8   2      748.18      585.74     68.74 o
  -4   8   2      282.74      169.86     76.88 o
  -2   8   2     3700.29     3516.72    130.45 o
   0   8   2    10098.73    10043.19    315.03 o
   2   8   2    19144.14    18866.21    445.37 o
   4   8   2    37714.98    36989.64    882.87 o
   6   8   2    52237.32    55733.50   2163.64 o
   8   8   2    35036.96    36293.71   1254.52 o
  10   8   2     8140.82     8388.06    331.85 o
  12   8   2      114.09      131.22    140.80 o
  14   8   2     3253.33     3425.12    219.39 o
  16   8   2     5476.09     6145.14    611.20 o
  18   8   2     8371.60     8517.52    312.99 o
  20   8   2     5994.66     6598.16    324.22 o
  22   8   2     9115.44     9810.82    439.00 o
 -19   9   2     2105.08     1956.42    414.15 o
 -17   9   2     7238.73     6847.75    557.76 o
 -15   9   2    18529.91    18521.14    707.58 o
 -13   9   2    25832.47    25744.24    901.86 o
 -11   9   2    26190.54    26535.24    921.42 o
  -9   9   2    23787.13    23983.10    844.92 o
  -7   9   2    14143.91    14124.32    645.83 o
  -5   9   2     2113.68     1827.10    230.63 o
  -3   9   2      583.48      411.45     85.49 o
  -1   9   2    25813.63    25894.42    654.08 o
   1   9   2    49628.12    50928.00   1345.54 o
   3   9   2    67092.16    70895.67   1668.61 o
   5   9   2    57202.03    61018.23   1646.10 o
   7   9   2    40729.73    44376.79   1230.93 o
   9   9   2    17757.17    19222.20    938.90 o
  11   9   2     4484.42     4923.91    312.31 o
  13   9   2        6.67     -166.86    166.86 o
  15   9   2     5053.01     5022.20    331.32 o
  17   9   2    18319.35    19647.86   1042.09 o
  19   9   2    23488.83    25361.70   1274.07 o
 -16  10   2     7712.78     8080.37    635.55 o
 -14  10   2    15316.70    15475.95    879.99 o
 -12  10   2    14389.29    14405.71    589.50 o
 -10  10   2    11475.47    11232.71    500.43 o
  -8  10   2     7916.61     7685.70    378.99 o
  -6  10   2     2867.98     2567.58    535.31 o
  -4  10   2      191.02      130.18    224.50 o
  -2  10   2    12173.22    12032.44    609.52 o
   0  10   2    27473.19    26776.96   1326.46 o
   2  10   2    32941.11    34623.88   2632.96 o
   4  10   2    28204.44    30268.73   1754.11 o
   6  10   2    20548.94    22461.23    817.69 o
   8  10   2    10260.49    11421.10    511.83 o
  10  10   2     3749.90     4249.82    302.91 o
  12  10   2      105.49      -40.60    171.74 o
  14  10   2     1699.47     1645.51    405.06 o
  16  10   2     9419.91    10860.42    790.07 o
 -11  11   2     2797.27     2968.12    423.91 o
  -9  11   2     2001.50     2018.00    510.15 o
  -7  11   2      117.59     -169.58    240.67 o
  -5  11   2      817.85      536.96    182.18 o
  -3  11   2     1970.90     1652.44    185.98 o
  -1  11   2      876.12     1031.98    356.58 o
   1  11   2       67.84      311.13    472.76 o
   3  11   2     1024.27     1146.42    281.60 o
   5  11   2     5007.03     5135.12    337.32 o
   7  11   2     5273.48     5492.76    345.81 o
   9  11   2     1766.17     2057.57    416.24 o
  11  11   2      458.88      -90.52    338.45 o
  -2  12   2       30.81     -204.79    362.45 o
   0  12   2      662.16      258.99    367.79 o
   2  12   2     2584.44     2798.90    470.03 o
 -29   1   3     1955.41     2013.60    130.77 o
 -27   1   3     4368.35     4110.40    156.66 o
 -25   1   3     9378.13     9096.39    233.78 o
 -23   1   3    10819.09    10378.55    217.20 o
 -21   1   3     4259.53     4151.75    114.27 o
 -19   1   3       75.83      -26.90     35.98 o
 -17   1   3    17269.55    16569.83    250.85 o
 -15   1   3    53116.17    53079.77    763.88 o
 -13   1   3    48473.40    48466.61    695.93 o
 -11   1   3    45968.52    44335.28    664.38 o
  -9   1   3    41743.84    40505.92    557.19 o
  -7   1   3   106039.99   106056.05   1422.75 o
  -5   1   3   103795.09   108847.20   1368.34 o
  -3   1   3   109263.84   113451.30   1309.74 o
  -1   1   3    20849.87    22026.96    290.99 o
   1   1   3    89342.09    91872.77   1399.63 o
   3   1   3   260653.16   270272.44   3407.15 o
   5   1   3   210400.11   212527.47   2669.20 o
   7   1   3   106713.16   103502.67   1345.58 o
   9   1   3    34924.80    35089.57    465.57 o
  11   1   3    54075.72    52248.45    714.97 o
  13   1   3    12500.14    12520.12    206.09 o
  15   1   3     5938.36     5605.88    111.51 o
  17   1   3     1730.50     1592.53     61.62 o
  19   1   3     7760.03     7651.40    171.58 o
  21   1   3    19178.95    18230.01    386.94 o
  23   1   3    11350.13    10697.00    260.96 o
  25   1   3     7462.26     7220.14    208.50 o
  27   1   3     4232.88     4462.26    184.39 o
  29   1   3     1633.65     1613.33    125.84 o
 -30   2   3     9412.23     9597.14    338.02 o
 -28   2   3    14065.69    13667.35    364.66 o
 -26   2   3    16665.96    16565.05    374.95 o
 -24   2   3    16180.33    15840.04    354.79 o
 -22   2   3     6497.15     6129.29    164.36 o
 -20   2   3     4460.07     4380.59    116.72 o
 -18   2   3      326.21      427.08    100.42 o
 -16   2   3    20920.59    19920.86    282.88 o
 -14   2   3    96781.11    97409.80   1233.40 o
 -12   2   3   183386.81   186111.05   2591.90 o
 -10   2   3   289316.84   301722.41   4043.29 o
  -8   2   3   244396.47   242167.83   3139.74 o
  -6   2   3   205017.52   205013.03   2746.53 o
  -4   2   3    77223.37    81942.13   1030.00 o
  -2   2   3     2584.35     2273.86     44.59 o
   0   2   3    97588.77   100059.59   1456.07 o
   2   2   3    43342.27    41482.73    609.59 o
   4   2   3   170768.17   178092.16   2393.90 o
   6   2   3   246853.27   243717.98   3065.86 o
   8   2   3   321825.66   320032.25   4013.63 o
  10   2   3   215855.64   217091.78   2914.92 o
  12   2   3    75935.63    77079.16   1088.46 o
  14   2   3     7034.77     6887.70    127.92 o
  16   2   3       85.17      100.66     32.10 o
  18   2   3     6361.76     5693.24    127.56 o
  20   2   3    13976.47    13518.41    299.27 o
  22   2   3    26271.98    25219.40    557.79 o
  24   2   3    20835.66    21762.83    503.21 o
  26   2   3    15110.86    15434.77    417.02 o
  28   2   3     7539.66     7538.58    252.85 o
  30   2   3     1089.03     1051.04    122.92 o
 -29   3   3     6305.27     6402.25    258.73 o
 -27   3   3     9828.75     9676.41    287.92 o
 -25   3   3    12061.85    11786.08    318.72 o
 -23   3   3     9837.50     9340.94    263.64 o
 -21   3   3     2892.59     2824.54    106.11 o
 -19   3   3      284.15      199.77     53.78 o
 -17   3   3     9373.43     8747.28    165.44 o
 -15   3   3    32875.18    32771.64    448.16 o
 -13   3   3    94007.96    94763.74   1336.24 o
 -11   3   3   160633.17   160926.66   2247.71 o
  -9   3   3   175168.23   173207.39   2414.47 o
  -7   3   3   177411.97   186118.50   2411.97 o
  -5   3   3    53815.59    54919.13    773.31 o
  -3   3   3    11019.19    10954.50    156.90 o
  -1   3   3     6025.42     6093.76     98.97 o
   1   3   3    55208.87    56894.05    835.12 o
   3   3   3   190897.38   192512.70   2689.84 o
   5   3   3   249520.33   257745.41   4082.83 o
   7   3   3   190095.95   193087.69   2694.54 o
   9   3   3   107681.97   109830.41   1604.24 o
  11   3   3    81535.86    79858.22   1084.08 o
  13   3   3    19066.13    18168.36    277.15 o
  15   3   3     7804.50     7695.49    144.59 o
  17   3   3     8703.49     8373.58    165.73 o
  19   3   3     9157.77     9243.90    231.21 o
  21   3   3    21865.20    21776.51    489.50 o
  23   3   3    14956.57    15321.07    416.19 o
  25   3   3    12778.74    12901.53    361.12 o
  27   3   3     7071.25     7388.98    225.42 o
  29   3   3     2809.55     2976.73    144.77 o
 -28   4   3      603.94      784.88    125.58 o
 -26   4   3      894.39      803.29    119.69 o
 -24   4   3     4160.57     3726.10    180.20 o
 -22   4   3     2795.88     2502.75    198.04 o
 -20   4   3      699.79      466.86     71.93 o
 -18   4   3     7562.03     6942.67    181.35 o
 -16   4   3    11396.72    11269.41    216.08 o
 -14   4   3    20787.58    20607.74    328.06 o
 -12   4   3     7107.01     7410.15    131.16 o
 -10   4   3     7887.11     7408.14    125.44 o
  -8   4   3     8836.22     9073.53    143.51 o
  -6   4   3    42506.84    43674.57    646.11 o
  -4   4   3     8521.84     8478.06    144.32 o
  -2   4   3     2852.94     3161.98     64.27 o
   0   4   3    11624.70    12085.50    198.58 o
   2   4   3    26005.53    25504.01    385.66 o
   4   4   3    28635.04    30383.40    477.09 o
   6   4   3    16253.67    15960.64    274.09 o
   8   4   3    15477.69    15640.56    286.66 o
  10   4   3    28800.54    29435.96    447.67 o
  12   4   3    10932.78    10728.94    181.57 o
  14   4   3    13100.86    13097.70    244.04 o
  16   4   3       84.04       72.64     42.52 o
  18   4   3     6058.62     6024.18    159.88 o
  20   4   3     4628.26     4958.15    176.58 o
  22   4   3     3817.02     3888.37    167.03 o
  24   4   3     1882.10     1985.59    114.75 o
  26   4   3      621.50      441.02     89.71 o
  28   4   3      922.73      923.75    116.55 o
 -27   5   3     1286.76     1469.58    169.98 o
 -25   5   3     1749.79     1870.89    138.67 o
 -23   5   3     1665.50     1544.75    159.20 o
 -21   5   3     1030.12      979.24    139.62 o
 -19   5   3      456.56      351.81     76.03 o
 -17   5   3     3033.67     3061.63    121.65 o
 -15   5   3     7541.74     7588.91    165.18 o
 -13   5   3     3647.73     3725.83     87.21 o
 -11   5   3     2659.26     2703.31     65.19 o
  -9   5   3     6305.84     6257.09    127.87 o
  -7   5   3    10920.56    10273.89    188.88 o
  -5   5   3     9048.92     9112.14    179.84 o
  -3   5   3     5078.51     5052.42    111.68 o
  -1   5   3     5615.30     5680.28    122.52 o
   1   5   3     8364.82     8500.05    181.60 o
   3   5   3    12070.55    11945.82    213.52 o
   5   5   3     9120.35     9726.17    180.16 o
   7   5   3    15783.54    16395.77    293.00 o
   9   5   3     7582.22     8076.97    173.15 o
  11   5   3     6766.05     6722.39    143.13 o
  13   5   3     1186.74     1367.41     71.46 o
  15   5   3      112.73      146.78     61.32 o
  17   5   3       55.17       -8.55     66.59 o
  19   5   3     2428.89     2502.59    144.62 o
  21   5   3     4021.75     4325.43    188.40 o
  23   5   3     3830.82     4102.72    250.65 o
  25   5   3     1859.52     2149.75    291.94 o
  27   5   3      546.12      700.42    178.90 o
 -26   6   3     7490.18     8009.37    304.85 o
 -24   6   3     7719.92     7995.68    314.81 o
 -22   6   3     7668.07     7682.31    254.14 o
 -20   6   3     2152.21     2087.95    111.18 o
 -18   6   3      270.21      197.48     50.62 o
 -16   6   3     7790.52     7538.79    203.33 o
 -14   6   3    36580.49    36611.81    807.63 o
 -12   6   3    77770.55    74820.73   1760.03 o
 -10   6   3    91513.59    90562.94   2110.68 o
  -8   6   3    79005.76    77085.02   1398.11 o
  -6   6   3    50037.29    49240.60    853.11 o
  -4   6   3    24013.94    23810.14    430.27 o
  -2   6   3     3259.75     3050.92     84.80 o
   0   6   3    10908.95    10701.86    227.00 o
   2   6   3    58172.86    56583.23   1045.94 o
   4   6   3    83945.12    86595.25   1925.63 o
   6   6   3    81670.54    85317.72   1671.78 o
   8   6   3    70616.56    73067.04   1253.45 o
  10   6   3    53278.30    55637.89    910.78 o
  12   6   3    33061.91    34575.07    663.81 o
  14   6   3     6640.99     6923.13    200.54 o
  16   6   3      152.55       96.51     61.59 o
  18   6   3     6793.97     6310.72    199.91 o
  20   6   3    12102.53    12159.23    358.23 o
  22   6   3     8159.00     8369.36    312.29 o
  24   6   3     5946.65     6202.47    517.59 o
  26   6   3     5160.37     5357.86    451.34 o
 -25   7   3     7814.85     8213.80    493.22 o
 -23   7   3     6820.31     7083.56    340.26 o
 -21   7   3     2943.85     2854.67    172.18 o
 -19   7   3      269.85      287.77     86.51 o
 -17   7   3     6424.17     6104.05    422.99 o
 -15   7   3    17228.88    17214.96    536.72 o
 -13   7   3    59276.25    58624.02   1403.41 o
 -11   7   3    83135.49    84648.66   1987.55 o
  -9   7   3   116643.23   114933.29   2670.30 o
  -7   7   3    80364.11    79211.02   1682.44 o
  -5   7   3    24732.11    24077.43    498.59 o
  -3   7   3     1587.05     1707.93     86.99 o
  -1   7   3     1012.95      953.87     77.29 o
   1   7   3    20381.75    19577.93    463.97 o
   3   7   3    52732.31    52160.66   1128.38 o
   5   7   3   105003.30   113582.10   4766.02 o
   7   7   3   122445.61   130982.04   4832.21 o
   9   7   3   100244.21   100597.82   2892.19 o
  11   7   3    50303.34    52349.14   1302.79 o
  13   7   3    10830.26    11334.55    295.69 o
  15   7   3     1090.84      831.34    109.82 o
  17   7   3     2246.25     2229.19    148.34 o
  19   7   3     6152.67     6288.50    263.73 o
  21   7   3    12722.26    12352.97    520.81 o
  23   7   3    15894.93    16314.28    650.69 o
 -22   8   3     2438.38     2070.07    391.79 o
 -20   8   3      103.99      -45.57    284.31 o
 -18   8   3     3698.36     3386.88    259.42 o
 -16   8   3     6327.19     6240.84    334.42 o
 -14   8   3    17062.92    17049.75    636.31 o
 -12   8   3    25813.52    25742.33    878.30 o
 -10   8   3    28550.43    29857.08    758.33 o
  -8   8   3    28620.51    28768.42    728.80 o
  -6   8   3    25023.38    25555.25    583.68 o
  -4   8   3    11487.33    11493.61    291.64 o
  -2   8   3     3634.17     3124.30    135.69 o
   0   8   3     6818.81     6146.48    195.47 o
   2   8   3    30599.28    29285.39    730.42 o
   4   8   3    46839.01    45493.45   1098.29 o
   6   8   3    43714.70    46322.55   1411.37 o
   8   8   3    30259.46    30400.21    987.91 o
  10   8   3    24273.05    26422.76   1251.40 o
  12   8   3    12593.69    13456.61    892.20 o
  14   8   3     6531.21     6464.09    353.93 o
  16   8   3      214.97      152.22     71.96 o
  18   8   3     2278.53     2031.58    169.06 o
  20   8   3     7525.48     7367.45    353.57 o
  22   8   3     7473.56     7298.30    361.68 o
 -19   9   3       56.92     -166.98    276.12 o
 -17   9   3      915.17     1250.81    335.53 o
 -15   9   3      980.24     1057.07    184.43 o
 -13   9   3     1011.57      804.84    169.51 o
 -11   9   3       51.97      135.77    143.24 o
  -9   9   3       22.41     -100.68    145.34 o
  -7   9   3     1429.53     1596.41    220.36 o
  -5   9   3     2313.44     2299.18    452.61 o
  -3   9   3     3286.58     3036.92    158.12 o
  -1   9   3        2.54      -90.10     90.10 o
   1   9   3     1379.46     1267.63     98.76 o
   3   9   3      172.20      173.11    173.34 o
   5   9   3       77.22       22.11    103.68 o
   7   9   3       33.72       14.18    108.94 o
   9   9   3      794.77      917.45    186.09 o
  11   9   3     3480.92     3738.60    269.51 o
  13   9   3     1120.51     1050.68    259.12 o
  15   9   3      569.69      194.34    188.69 o
  17   9   3        6.60      -15.20    328.91 o
  19   9   3       20.36      -58.98    368.74 o
 -16  10   3     2882.44     3383.27    444.57 o
 -14  10   3     5180.89     5391.09    486.43 o
 -12  10   3     6382.25     6453.06    358.06 o
 -10  10   3     9451.05     9181.01    439.77 o
  -8  10   3    11811.68    11535.70    494.08 o
  -6  10   3    12304.02    12007.97    501.40 o
  -4  10   3     5840.98     5286.32    298.58 o
  -2  10   3        4.12     -123.88    123.88 o
   0  10   3     1236.55      849.63    157.30 o
   2  10   3    12101.79    11449.41    425.43 o
   4  10   3    14970.69    15276.48    593.47 o
   6  10   3    12148.48    12712.44    542.48 o
   8  10   3     9825.60    10817.23    655.34 o
  10  10   3     5800.82     6142.59    494.35 o
  12  10   3     3459.18     3895.09    321.21 o
  14  10   3     1850.94     2030.08    412.09 o
  16  10   3       17.36     -332.13    332.13 o
 -11  11   3    24540.34    23801.05   1145.74 o
  -9  11   3    26299.93    26411.30    937.43 o
  -7  11   3    18486.43    18402.77    704.86 o
  -5  11   3    12779.09    12335.64    746.06 o
  -3  11   3     1870.47     1435.84    183.27 o
  -1  11   3       39.86      -11.75    270.28 o
   1  11   3     5388.07     5622.40    507.05 o
   3  11   3    20957.28    21924.76   1082.11 o
   5  11   3    30719.95    33822.52   1261.90 o
   7  11   3    31941.42    35517.14   1756.78 o
   9  11   3    26382.23    30165.33   1472.60 o
  11  11   3    14165.17    14816.25    901.07 o
 -30   0   4     4684.68     4701.65    282.61 o
 -28   0   4    18756.88    18504.96    643.25 o
 -26   0   4    35978.55    35327.91   1107.71 o
 -24   0   4    48285.84    46967.97   1226.90 o
 -22   0   4    59352.07    58438.53   1366.92 o
 -20   0   4    35789.32    34892.64    838.13 o
 -18   0   4    29744.05    29859.83    717.97 o
 -16   0   4       17.12       -3.41     47.06 o
 -14   0   4    16775.50    15661.12    361.61 o
 -12   0   4    37869.47    36651.02    783.31 o
 -10   0   4   122983.59   124144.86   2565.43 o
  -8   0   4   145692.95   142626.63   2719.98 o
  -6   0   4   267412.97   266631.88   4737.18 o
  -4   0   4   229784.36   226653.61   3806.06 o
  -2   0   4    56602.67    61835.26   1042.49 o
   0   0   4    57580.00    54954.31    893.19 o
   2   0   4   148939.28   156227.94   2798.06 o
   4   0   4    40964.25    37593.82    637.87 o
   6   0   4     4158.02     4194.77     89.25 o
   8   0   4    20567.63    20541.27    381.76 o
  10   0   4    26087.89    22799.22    422.70 o
  12   0   4   143521.53   145262.95   2768.40 o
  14   0   4    76874.26    74205.03   1707.52 o
  16   0   4     4284.76     4230.28    178.36 o
  18   0   4     4480.21     4688.48    170.79 o
  20   0   4    18430.33    18531.82    583.75 o
  22   0   4    39752.89    37415.32   1058.00 o
  24   0   4    27560.05    25748.62   1039.44 o
  26   0   4    19744.68    20075.33    615.19 o
  28   0   4     7340.32     8058.40    367.44 o
  30   0   4     3056.89     3080.35    460.04 o
 -29   1   4     6830.73     6444.66    224.70 o
 -27   1   4    13314.67    13146.51    343.72 o
 -25   1   4    22973.78    22011.55    470.19 o
 -23   1   4    27106.88    26421.04    466.42 o
 -21   1   4    15918.34    14467.52    273.81 o
 -19   1   4    25779.06    25777.40    446.83 o
 -17   1   4     4152.71     3719.36     99.40 o
 -15   1   4       67.61       64.95     34.23 o
 -13   1   4    21350.38    21967.40    345.78 o
 -11   1   4    62653.64    63823.13    905.62 o
  -9   1   4   156393.69   153674.92   2141.47 o
  -7   1   4    93922.70    94290.90   1150.66 o
  -5   1   4   191275.13   185755.89   2331.71 o
  -3   1   4     1155.88     1420.11     39.13 o
  -1   1   4   156848.34   162761.06   1985.29 o
   1   1   4      118.90      204.28     14.81 o
   3   1   4      454.71      584.26     30.29 o
   5   1   4   119659.27   121741.09   1637.68 o
   7   1   4   165944.83   175154.48   2274.75 o
   9   1   4   114954.21   114199.99   1486.41 o
  11   1   4    31224.30    30182.48    405.41 o
  13   1   4    22376.15    22078.43    328.68 o
  15   1   4     1551.84     1372.52     56.45 o
  17   1   4       64.67      100.58     42.34 o
  19   1   4     4130.89     4063.04    114.33 o
  21   1   4     8169.45     8371.80    214.14 o
  23   1   4    23986.13    23450.26    483.41 o
  25   1   4    16262.55    15806.93    411.72 o
  27   1   4    10599.83    10978.23    360.31 o
  29   1   4     5135.72     5478.25    320.89 o
 -30   2   4      347.70      235.91    122.14 o
 -28   2   4     1427.77     1340.56    125.62 o
 -26   2   4     2135.35     1972.70    105.09 o
 -24   2   4      706.07      663.44     78.08 o
 -22   2   4     1227.82     1068.04     74.71 o
 -20   2   4     2373.54     2250.98     85.05 o
 -18   2   4     5584.31     5341.21    119.43 o
 -16   2   4      521.72      561.72     39.68 o
 -14   2   4     2811.77     2747.98     67.83 o
 -12   2   4     7329.78     7721.01    127.93 o
 -10   2   4    25322.13    25938.60    352.71 o
  -8   2   4      782.86      886.08     54.70 o
  -6   2   4     9357.73     9491.57    127.49 o
  -4   2   4      811.12      793.92     22.85 o
  -2   2   4     1735.55     1756.05     35.84 o
   0   2   4    47913.72    50890.67    693.87 o
   2   2   4     7929.20     7623.57    125.03 o
   4   2   4     8444.53     8631.85    127.78 o
   6   2   4     2627.89     3150.10     60.50 o
   8   2   4    38787.59    41830.09    553.48 o
  10   2   4     2491.04     2438.69     55.12 o
  12   2   4     6293.65     6871.13    118.00 o
  14   2   4       29.42       39.57     27.36 o
  16   2   4       43.20      -11.91     32.31 o
  18   2   4       17.36        1.41     39.18 o
  20   2   4      142.14       77.19     55.74 o
  22   2   4      615.35      483.29     88.08 o
  24   2   4     1469.18     1464.97    113.64 o
  26   2   4     3411.03     3643.82    199.11 o
  28   2   4      772.41      936.22    137.74 o
 -29   3   4     2245.80     2025.01    150.94 o
 -27   3   4     6296.56     6769.67    248.17 o
 -25   3   4     6203.99     6094.33    211.13 o
 -23   3   4     7991.35     8105.50    239.30 o
 -21   3   4     5152.26     4783.35    140.99 o
 -19   3   4     1548.08     1405.41     91.98 o
 -17   3   4     4688.25     4718.08    108.05 o
 -15   3   4       61.52      128.14     34.70 o
 -13   3   4    25251.79    24773.27    356.54 o
 -11   3   4    29919.16    30584.26    429.44 o
  -9   3   4    49860.99    49959.63    659.91 o
  -7   3   4     8190.19     6939.10    104.67 o
  -5   3   4     6609.66     6353.37     94.26 o
  -3   3   4    14873.95    14710.15    222.85 o
  -1   3   4     9110.88     9132.91    138.34 o
   1   3   4     1308.23     1545.91     54.77 o
   3   3   4      232.45      236.00     25.11 o
   5   3   4    10108.67     9710.01    151.53 o
   7   3   4    35966.96    36737.10    505.73 o
   9   3   4    48685.30    47583.49    902.50 o
  11   3   4    24369.17    25084.28    355.28 o
  13   3   4     5420.64     4770.77    102.47 o
  15   3   4      116.57      105.50     30.34 o
  17   3   4      235.15      221.02     41.54 o
  19   3   4       53.08      -22.43     62.08 o
  21   3   4     2022.32     2006.27    138.94 o
  23   3   4     3652.46     3799.72    166.34 o
  25   3   4     8940.59     9358.96    323.98 o
  27   3   4     6697.12     7278.33    291.47 o
  29   3   4     3158.73     3477.30    165.67 o
 -28   4   4    10744.55    10474.13    343.49 o
 -26   4   4    22237.84    22456.88    595.84 o
 -24   4   4    33801.80    33296.79    828.28 o
 -22   4   4    38256.62    38069.21    924.24 o
 -20   4   4    20987.88    20398.04    456.82 o
 -18   4   4     8339.23     7944.92    182.70 o
 -16   4   4      836.25      817.62     56.31 o
 -14   4   4     4425.27     4267.48     98.71 o
 -12   4   4    48270.85    48289.00    693.50 o
 -10   4   4    99053.66   101869.54   1429.83 o
  -8   4   4   161518.34   161938.23   2358.45 o
  -6   4   4   117369.94   112725.33   1639.16 o
  -4   4   4    95356.86    92757.30   1356.02 o
  -2   4   4    75897.02    77071.71   1083.72 o
   0   4   4    11545.24    11061.89    173.05 o
   2   4   4     4266.10     3772.26     73.08 o
   4   4   4    19465.32    18852.74    290.71 o
   6   4   4    82544.16    83255.95   1276.52 o
   8   4   4    73942.25    75464.80   1163.18 o
  10   4   4    76085.19    75131.07   1105.13 o
  12   4   4    47179.25    48825.86    730.33 o
  14   4   4    18183.79    18516.30    312.01 o
  16   4   4     9251.59     9501.53    241.15 o
  18   4   4      501.03      574.37     54.60 o
  20   4   4     8893.39     9109.54    248.01 o
  22   4   4    19261.27    20129.67    465.00 o
  24   4   4    21142.87    22436.12    726.64 o
  26   4   4    12874.32    13228.69    363.68 o
  28   4   4     8608.89     9145.93    432.66 o
 -27   5   4    14300.64    14985.08    625.70 o
 -25   5   4    19620.39    19599.84    536.35 o
 -23   5   4    34594.05    34923.61    865.46 o
 -21   5   4    37476.98    37113.53    902.84 o
 -19   5   4    20806.30    21087.86    512.07 o
 -17   5   4     3546.80     3571.33    132.47 o
 -15   5   4     4093.83     4162.88    112.58 o
 -13   5   4    30738.95    31058.34    491.65 o
 -11   5   4    52551.55    51658.51    886.67 o
  -9   5   4    90831.10    90286.18   1387.32 o
  -7   5   4    95046.22    92396.02   1419.23 o
  -5   5   4   192352.38   190874.64   2907.44 o
  -3   5   4    90384.26    90980.98   1467.22 o
  -1   5   4    35575.77    35873.48    560.67 o
   1   5   4     1539.01     1478.20     44.42 o
   3   5   4    14929.20    14840.15    245.92 o
   5   5   4    62878.47    66155.02   1073.90 o
   7   5   4    73036.63    77348.48   1193.31 o
   9   5   4    85823.36    90393.24   1485.70 o
  11   5   4    53888.23    54935.45    859.06 o
  13   5   4    36727.17    35978.24    637.90 o
  15   5   4    11229.29    11188.16    277.16 o
  17   5   4     2199.43     2169.04    112.53 o
  19   5   4    10360.98    10594.78    297.44 o
  21   5   4    18542.47    18885.91    592.24 o
  23   5   4    19376.05    19466.53    648.77 o
  25   5   4    16810.41    17110.20    553.77 o
  27   5   4     9951.99    10396.49    392.40 o
 -26   6   4     6832.58     7265.98    295.97 o
 -24   6   4     6252.58     6564.04    268.59 o
 -22   6   4     9149.69     9368.61    285.91 o
 -20   6   4     7130.68     7288.59    231.20 o
 -18   6   4     6542.28     6193.76    172.37 o
 -16   6   4     1550.06     1519.46     63.58 o
 -14   6   4      119.39       57.60     45.14 o
 -12   6   4    14274.75    13600.80    379.27 o
 -10   6   4    38943.54    38357.63    930.75 o
  -8   6   4    32476.27    31532.81    590.62 o
  -6   6   4    29101.41    28167.07    504.82 o
  -4   6   4    11534.25    12231.22    237.54 o
  -2   6   4    13877.14    13497.51    256.70 o
   0   6   4     5876.15     5610.97    140.23 o
   2   6   4     3255.73     3098.67     98.93 o
   4   6   4     3537.30     3426.75     83.11 o
   6   6   4    23221.57    24795.82    422.87 o
   8   6   4    40200.02    40548.50    711.84 o
  10   6   4    20163.64    20913.62    461.48 o
  12   6   4     9303.00     9854.86    270.39 o
  14   6   4      519.18      454.54     78.04 o
  16   6   4     1845.58     1810.03    123.25 o
  18   6   4     1247.97     1183.40    142.34 o
  20   6   4     2812.93     2624.60    143.62 o
  22   6   4     5307.25     5107.26    232.15 o
  24   6   4     6505.86     6275.63    270.39 o
  26   6   4     4521.65     4445.23    307.59 o
 -23   7   4       43.71       80.09    112.56 o
 -21   7   4      164.94      231.82     84.39 o
 -19   7   4       29.27     -127.87    127.87 o
 -17   7   4     1548.84     1316.95    207.64 o
 -15   7   4     5016.49     4688.98    269.41 o
 -13   7   4     4970.39     5068.76    205.15 o
 -11   7   4     2902.12     3210.38    157.51 o
  -9   7   4      234.30      317.00     85.57 o
  -7   7   4     1752.24     1577.13    101.14 o
  -5   7   4      141.31      135.40     53.87 o
  -3   7   4      540.47      540.73     73.40 o
  -1   7   4      752.43      670.69     74.60 o
   1   7   4        0.39       10.13     55.16 o
   3   7   4     1900.72     1785.59    109.13 o
   5   7   4      881.52      782.44     75.10 o
   7   7   4     1440.97     1238.54     98.89 o
   9   7   4     2762.34     2722.58     96.23 o
  11   7   4     4616.44     4789.86    136.18 o
  13   7   4     3540.83     3510.01    128.18 o
  15   7   4     1802.12     1613.42    103.57 o
  17   7   4       21.38      -78.52     78.52 o
  19   7   4      564.17      374.30    105.69 o
  21   7   4       27.10      -53.14    123.54 o
  23   7   4       15.64       68.98    133.74 o
 -22   8   4     6153.62     6661.73    534.06 o
 -20   8   4     5676.41     5251.36    806.45 o
 -18   8   4     2446.95     2319.28    315.07 o
 -16   8   4       98.23     -150.36    150.36 o
 -14   8   4     1019.34     1038.65    159.63 o
 -12   8   4    11213.38    11733.83    474.00 o
 -10   8   4    32469.35    32338.87    914.17 o
  -8   8   4    50458.93    50250.89   1210.75 o
  -6   8   4    36446.01    35598.50    789.67 o
  -4   8   4    18488.37    17324.64    412.15 o
  -2   8   4     4730.87     4573.84    176.34 o
   0   8   4     4654.17     4147.16    152.83 o
   2   8   4      920.17      897.77     87.95 o
   4   8   4     8798.93     8486.94    264.08 o
   6   8   4    24771.13    24709.51    631.16 o
   8   8   4    40566.13    40987.06   1138.03 o
  10   8   4    31768.74    32751.27   1128.76 o
  12   8   4    12562.38    13341.05    670.95 o
  14   8   4     5693.34     5978.58    234.10 o
  16   8   4      372.88      353.87    111.89 o
  18   8   4       51.42      -16.06     99.77 o
  20   8   4      838.00      804.20    133.00 o
  22   8   4     3044.98     3139.72    347.10 o
 -19   9   4     9875.85     9479.31    773.55 o
 -17   9   4      877.33      695.92    289.97 o
 -15   9   4     1708.73     1261.93    257.56 o
 -13   9   4     7699.84     8427.81    404.75 o
 -11   9   4    21189.85    21320.51    756.92 o
  -9   9   4    30667.41    29935.42    999.75 o
  -7   9   4    55771.08    54617.64   1711.17 o
  -5   9   4    54251.14    50980.94   1597.30 o
  -3   9   4    31552.08    30092.22   1015.52 o
  -1   9   4     5546.72     5186.68    193.76 o
   1   9   4       17.80      -24.98     84.55 o
   3   9   4     8504.27     8552.29    308.48 o
   5   9   4    19763.02    19862.08    718.02 o
   7   9   4    22265.50    23155.83    825.15 o
   9   9   4    24955.03    26112.41    917.72 o
  11   9   4    22687.94    24898.79   2601.27 o
  13   9   4    17239.55    19567.68   2745.58 o
  15   9   4     7734.76     8062.56    884.69 o
  17   9   4      224.87      130.23    371.57 o
  19   9   4     2585.89     2395.51    446.92 o
 -16  10   4      399.36      413.33    307.39 o
 -14  10   4      619.66      683.37    305.18 o
 -12  10   4     5040.78     4719.97    304.34 o
 -10  10   4    15524.79    15391.39    602.58 o
  -8  10   4    24497.10    24310.51    849.74 o
  -6  10   4    29565.78    28099.19    951.31 o
  -4  10   4    21520.78    20395.58   1150.37 o
  -2  10   4    10741.30     9916.80    426.15 o
   0  10   4     2374.99     1904.54    230.16 o
   2  10   4      911.61      711.46    202.08 o
   4  10   4     9650.30     9303.26    449.41 o
   6  10   4    13505.66    13337.08    546.55 o
   8  10   4    16528.32    16989.72    657.42 o
  10  10   4    12746.51    13237.42    561.28 o
  12  10   4     9817.74    11402.89    522.17 o
  14  10   4     2948.23     2982.20    455.10 o
  16  10   4       42.06        3.51    368.44 o
 -11  11   4     1500.99     1527.79    357.18 o
  -9  11   4     2651.80     2413.50    285.30 o
  -7  11   4     1353.80      911.25    229.38 o
  -5  11   4      960.10      849.65    238.94 o
  -3  11   4      494.73       95.80    142.57 o
  -1  11   4     2634.60     3001.41    371.45 o
   1  11   4     1011.35     1125.34    311.14 o
   3  11   4      279.66      289.55    300.24 o
   5  11   4      470.85      143.15    174.74 o
   7  11   4     1811.32     1696.80    253.00 o
   9  11   4     1480.19     1563.52    240.60 o
  11  11   4      474.70      653.43    361.48 o
 -29   1   5      476.36      425.76    106.04 o
 -27   1   5     1774.57     1468.04    112.43 o
 -25   1   5     5944.39     5840.32    178.63 o
 -23   1   5    12482.70    12005.44    258.99 o
 -21   1   5    27345.93    27688.91    481.64 o
 -19   1   5    10416.30    10033.48    201.00 o
 -17   1   5     4562.78     4548.72    113.04 o
 -15   1   5      306.97      443.89     46.45 o
 -13   1   5     2086.15     2037.99     60.80 o
 -11   1   5    22773.98    22783.62    334.93 o
  -9   1   5    32868.60    35537.95    474.92 o
  -7   1   5   103725.91   104324.04   1358.88 o
  -5   1   5   125974.56   128088.42   1607.99 o
  -3   1   5   128706.05   131428.41   1704.23 o
  -1   1   5    95354.69    97104.23   1149.49 o
   1   1   5    24381.94    25836.66    304.17 o
   3   1   5    14633.75    15359.16    214.11 o
   5   1   5    33330.89    34725.34    456.72 o
   7   1   5    78357.39    84554.70   1139.00 o
   9   1   5   134094.17   143673.73   1863.23 o
  11   1   5   106377.36   107702.86   1504.91 o
  13   1   5   109717.38   115217.30   1555.45 o
  15   1   5    47139.87    48141.19    692.48 o
  17   1   5    14278.67    14329.54    277.53 o
  19   1   5       20.29       76.01     46.71 o
  21   1   5      859.07      788.19     66.00 o
  23   1   5     5090.22     5090.86    170.01 o
  25   1   5     6876.34     6949.96    242.95 o
  27   1   5     9380.38     9273.99    322.20 o
  29   1   5     8498.24     9441.47    339.89 o
 -30   2   5      120.06       11.30    122.83 o
 -28   2   5     1772.35     1614.56    123.16 o
 -26   2   5    11105.98    10586.86    267.43 o
 -24   2   5    18672.61    18822.64    410.57 o
 -22   2   5    29468.94    28796.52    532.57 o
 -20   2   5    31124.16    31194.38    535.06 o
 -18   2   5    23174.36    22377.00    391.50 o
 -16   2   5    20667.81    21799.98    359.25 o
 -14   2   5     3020.65     2933.19     86.47 o
 -12   2   5     8685.55     7928.43    131.12 o
 -10   2   5    76159.76    75356.42    988.58 o
  -8   2   5   201420.41   204255.75   2482.90 o
  -6   2   5   215619.39   215721.97   2789.07 o
  -4   2   5   128660.65   130031.16   1632.26 o
  -2   2   5    30595.69    28573.63    391.46 o
   0   2   5    91913.87    93724.63   1266.32 o
   2   2   5    11178.14    11221.68    176.39 o
   4   2   5     5253.06     5204.02     96.09 o
   6   2   5    96803.62    99464.38   1339.11 o
   8   2   5   196993.95   200118.53   2593.37 o
  10   2   5   198841.89   206815.34   2777.16 o
  12   2   5   149606.59   150138.83   2020.37 o
  14   2   5   106531.45   115225.69   1617.71 o
  16   2   5    37128.26    38041.15    554.30 o
  18   2   5     9553.83    10800.28    231.91 o
  20   2   5      113.13      130.79     64.66 o
  22   2   5     4088.55     3934.53    158.66 o
  24   2   5    18762.24    18969.93    448.24 o
  26   2   5    24886.99    24748.82    660.16 o
  28   2   5    19904.91    21731.44    604.13 o
 -29   3   5      103.89      -40.79    114.75 o
 -27   3   5     2640.57     2396.72    151.15 o
 -25   3   5    10828.01    10643.19    298.31 o
 -23   3   5    14423.07    13985.43    322.95 o
 -21   3   5    25571.40    26403.65    493.28 o
 -19   3   5    12804.28    12539.60    260.03 o
 -17   3   5    16679.65    17093.15    310.02 o
 -15   3   5     2771.74     2578.30     77.73 o
 -13   3   5      804.25      930.78     39.06 o
 -11   3   5    11129.31    10518.00    156.88 o
  -9   3   5    59210.50    59293.25    780.37 o
  -7   3   5    99898.16    98092.61   1233.93 o
  -5   3   5   129328.58   131559.05   1771.78 o
  -3   3   5    90207.59    88574.17   1241.67 o
  -1   3   5    30039.38    29476.42    437.18 o
   1   3   5    11314.46    10868.99    164.57 o
   3   3   5     4615.15     4474.68     82.22 o
   5   3   5    16708.51    16081.42    240.17 o
   7   3   5   112229.80   114295.76   1743.02 o
   9   3   5   180887.55   183973.23   2566.87 o
  11   3   5   156753.72   163793.06   2288.73 o
  13   3   5    97882.44    99977.99   1407.46 o
  15   3   5    24829.29    24361.90    365.14 o
  17   3   5    10949.03    10930.38    216.14 o
  19   3   5      419.85      623.15     71.15 o
  21   3   5     2161.05     2058.29    127.85 o
  23   3   5    12323.99    12457.51    331.66 o
  25   3   5    18310.46    18683.95    526.34 o
  27   3   5    18933.08    19763.30    563.16 o
  29   3   5     9318.82    10082.67    365.58 o
 -28   4   5      346.99      292.52    114.46 o
 -26   4   5      636.57      523.76    111.32 o
 -24   4   5     2978.45     2915.86    165.21 o
 -22   4   5     5266.27     4920.32    239.61 o
 -20   4   5     5793.41     5706.29    196.90 o
 -18   4   5     3474.53     3434.44    111.92 o
 -16   4   5      198.09      127.77     48.72 o
 -14   4   5      669.56      645.61     40.77 o
 -12   4   5      335.40      279.21     32.47 o
 -10   4   5      227.53      289.46     24.09 o
  -8   4   5     4741.06     4953.28     90.60 o
  -6   4   5     2780.87     2798.56     60.19 o
  -4   4   5    49361.01    49266.43    728.37 o
  -2   4   5     5815.71     5940.68     98.73 o
   0   4   5     8230.95     7992.60    127.10 o
   2   4   5    26983.62    28459.64    428.71 o
   4   4   5     7706.17     7727.80    141.12 o
   6   4   5    28219.24    29245.79    466.84 o
   8   4   5     2145.15     2195.87     73.16 o
  10   4   5     7080.09     6670.90    129.93 o
  12   4   5     9248.96     8676.95    153.45 o
  14   4   5    14393.14    14809.15    271.44 o
  16   4   5     1823.68     1712.90     77.54 o
  18   4   5     2469.69     2577.28     92.32 o
  20   4   5      982.01      940.20     66.95 o
  22   4   5     1800.97     1601.41    105.18 o
  24   4   5     2660.98     2624.05    162.34 o
  26   4   5     3263.37     3402.07    189.96 o
  28   4   5     2109.05     1940.76    134.05 o
 -27   5   5      655.03      521.79    146.87 o
 -25   5   5     1603.26     1620.65    133.82 o
 -23   5   5     4003.01     4219.56    190.21 o
 -21   5   5     2769.31     2781.09    294.03 o
 -19   5   5     1784.73     1713.45    134.66 o
 -17   5   5      252.55      246.40     66.80 o
 -15   5   5      155.40        2.58     51.71 o
 -13   5   5     1078.57      963.66     46.91 o
 -11   5   5     4550.12     4541.61    110.66 o
  -9   5   5     3742.44     3599.09     80.26 o
  -7   5   5    11430.65    11362.52    195.84 o
  -5   5   5     9409.39     9014.32    158.89 o
  -3   5   5    20255.95    20281.00    323.70 o
  -1   5   5    16994.75    16329.24    255.86 o
   1   5   5     1382.58     1326.21     46.62 o
   3   5   5      927.89      866.91     37.32 o
   5   5   5    12632.23    12791.85    218.18 o
   7   5   5     3839.66     3863.96     91.76 o
   9   5   5     4414.82     5010.47    110.11 o
  11   5   5     5184.07     5339.85    114.45 o
  13   5   5     7830.06     8349.02    193.80 o
  15   5   5    12658.13    13317.28    313.88 o
  17   5   5     3361.95     3718.64    143.37 o
  19   5   5       71.18       42.99     76.80 o
  21   5   5      199.55      168.59    105.04 o
  23   5   5      908.73      899.46    180.33 o
  25   5   5      820.43      635.06    122.46 o
  27   5   5      808.27      752.19    149.08 o
 -26   6   5     2566.06     2491.12    185.69 o
 -24   6   5     9751.34    10439.45    367.74 o
 -22   6   5    16645.68    17089.30    458.53 o
 -20   6   5    16735.18    16936.76    444.44 o
 -18   6   5    10324.77    10062.25    287.43 o
 -16   6   5     2005.85     1912.51     83.05 o
 -14   6   5      236.47      233.99     44.90 o
 -12   6   5      602.05      454.09     42.27 o
 -10   6   5     3221.41     3503.21    120.89 o
  -8   6   5    19599.06    19184.90    403.79 o
  -6   6   5    58985.46    57865.55   1062.12 o
  -4   6   5    92558.77    91889.20   1572.63 o
  -2   6   5    62075.70    59752.48   1030.00 o
   0   6   5     8685.25     8371.98    188.11 o
   2   6   5       99.89       81.16     26.17 o
   4   6   5     8271.55     8659.43    168.13 o
   6   6   5    26663.13    27141.94    487.10 o
   8   6   5    41238.08    41669.00    888.34 o
  10   6   5    53756.96    55216.29    959.18 o
  12   6   5    50463.16    48608.87    903.92 o
  14   6   5    30326.13    30282.20    738.24 o
  16   6   5    16915.78    17038.51    461.98 o
  18   6   5     1599.05     1780.86    119.94 o
  20   6   5      462.59      446.23    131.57 o
  22   6   5     5495.95     5290.72    303.99 o
  24   6   5     9206.70     9326.70    349.42 o
 -23   7   5    10995.97    11469.93    453.00 o
 -21   7   5    11207.73    11165.67    469.04 o
 -19   7   5    14905.36    14253.82    553.19 o
 -17   7   5    19856.46    19107.68    679.24 o
 -15   7   5     7705.57     7531.66    351.02 o
 -13   7   5      823.82      687.24    106.53 o
 -11   7   5    25631.88    26736.29    677.33 o
  -9   7   5    67884.41    68430.77   1614.04 o
  -7   7   5    61271.14    60077.27   1421.08 o
  -5   7   5    45090.93    44980.39    973.76 o
  -3   7   5    41471.80    39388.95    945.22 o
  -1   7   5    17902.05    16502.62    466.73 o
   1   7   5     5440.81     5302.21    204.91 o
   3   7   5       77.84      150.76     59.37 o
   5   7   5    15419.91    15368.16    374.74 o
   7   7   5    62785.01    64361.06   1402.89 o
   9   7   5    89904.09    92220.80   1789.39 o
  11   7   5    95483.70    97057.13   2252.70 o
  13   7   5    48595.68    47900.32   1150.26 o
  15   7   5    19703.81    19350.05    579.25 o
  17   7   5     8007.86     7931.08    337.88 o
  19   7   5      729.44      674.68     95.39 o
  21   7   5      756.42      689.16    122.19 o
  23   7   5     5944.37     6036.28    327.08 o
 -22   8   5     7961.83     8168.03    721.30 o
 -20   8   5     6299.65     6351.34    503.68 o
 -18   8   5     5337.81     4508.36    283.33 o
 -16   8   5     1528.42     1347.61    187.01 o
 -14   8   5       84.31     -131.10    131.10 o
 -12   8   5     1698.35     1768.62    178.48 o
 -10   8   5     8807.82     8457.25    366.90 o
  -8   8   5    30414.48    30359.31    762.15 o
  -6   8   5    31296.59    30301.65    680.03 o
  -4   8   5    43569.66    42382.22   1025.71 o
  -2   8   5    10049.36     9325.19    362.17 o
   0   8   5     2853.53     2599.10    134.49 o
   2   8   5      250.37       80.49     72.78 o
   4   8   5     2107.66     2124.68    124.24 o
   6   8   5    22587.13    22861.63    731.04 o
   8   8   5    31894.42    30272.00    862.93 o
  10   8   5    47570.76    46666.55   2231.25 o
  12   8   5    32982.80    31979.41    890.06 o
  14   8   5    19856.73    20116.54    600.50 o
  16   8   5     7527.77     7678.46    434.80 o
  18   8   5     2466.30     2411.98    194.09 o
  20   8   5       39.51      -37.47    115.54 o
  22   8   5     1272.44     1357.31    163.63 o
 -19   9   5       38.05      -18.77    319.32 o
 -17   9   5       67.42      -70.24    275.14 o
 -15   9   5       85.26     -135.66    150.86 o
 -13   9   5        1.56     -150.79    150.79 o
 -11   9   5       72.28     -104.39    132.32 o
  -9   9   5       63.57      -24.03    143.03 o
  -7   9   5        7.86        4.60    223.21 o
  -5   9   5      575.48      805.42    233.59 o
  -3   9   5     1549.56     1408.37    104.20 o
  -1   9   5       16.13      -35.67     95.60 o
   1   9   5      277.52       88.40     95.45 o
   3   9   5     2254.49     1935.70    136.02 o
   5   9   5     1621.95     1356.24    170.46 o
   7   9   5      429.54      354.00    140.01 o
   9   9   5      134.52      305.29    139.70 o
  11   9   5      162.71      273.14    289.46 o
  13   9   5      801.33      848.05    378.76 o
  15   9   5      897.98     1121.64    325.56 o
  17   9   5      318.99      248.39    311.56 o
  19   9   5      189.56      -30.40    363.55 o
 -16  10   5       36.72       37.56    287.35 o
 -14  10   5      245.65       61.46    262.25 o
 -12  10   5     1187.29     1018.29    179.28 o
 -10  10   5     1811.24     1313.87    286.83 o
  -8  10   5     4305.88     4098.27    275.38 o
  -6  10   5    12771.07    12135.31    505.70 o
  -4  10   5    18032.25    16638.85    639.65 o
  -2  10   5    20346.33    18307.67    694.02 o
   0  10   5     4850.75     4489.34    271.76 o
   2  10   5       16.34     -142.81    142.81 o
   4  10   5     2095.61     1836.20    291.81 o
   6  10   5     4634.92     4518.09    410.20 o
   8  10   5     4696.87     4029.55    395.19 o
  10  10   5     6365.58     5928.60    495.15 o
  12  10   5    11456.18    11457.71    693.96 o
  14  10   5     8904.75     8860.54    646.55 o
  16  10   5     4834.06     4751.34    672.36 o
 -11  11   5     9049.81     9305.53    618.89 o
  -9  11   5    17268.20    16336.46    852.31 o
  -7  11   5    25115.70    25063.52    883.98 o
  -5  11   5    25238.13    24001.20    847.00 o
  -3  11   5    20522.45    18802.57    622.46 o
  -1  11   5    11983.88    11375.38    677.89 o
   1  11   5     2051.41     1673.30    394.79 o
   3  11   5      204.15       45.24    279.99 o
   5  11   5     5024.55     4901.31    311.38 o
   7  11   5    14824.65    15149.32    612.13 o
   9  11   5    23383.80    23246.94   1110.99 o
  11  11   5    29617.37    28857.51   1827.44 o
 -30   0   6      650.04      406.12    155.01 o
 -28   0   6      677.22      662.93    156.40 o
 -26   0   6      652.14      665.13    214.25 o
 -24   0   6    11614.18    10364.71    330.36 o
 -22   0   6    35510.48    35448.42    855.91 o
 -20   0   6   106295.77   102944.73   2353.20 o
 -18   0   6    55761.37    55983.03   1300.58 o
 -16   0   6    35930.09    35785.49    845.11 o
 -14   0   6    10873.70    10890.95    268.81 o
 -12   0   6       63.30      122.26     36.35 o
 -10   0   6     5014.47     4943.27    127.87 o
  -8   0   6    75550.11    75141.01   1344.98 o
  -6   0   6   159036.47   164420.86   3111.41 o
  -4   0   6   412647.78   407755.22   7242.72 o
  -2   0   6   392216.28   404076.84   7189.57 o
   0   0   6   156031.59   146142.39   2463.17 o
   2   0   6    84333.80    82836.03   1398.05 o
   4   0   6      233.42      343.78     41.52 o
   6   0   6     7350.68     8009.04    177.20 o
   8   0   6    14991.03    14904.71    281.18 o
  10   0   6    77019.95    74273.34   1326.94 o
  12   0   6    47880.20    46331.52    897.68 o
  14   0   6    81977.94    76295.77   1460.93 o
  16   0   6    59681.61    56838.76   1196.45 o
  18   0   6    40745.09    38074.40   1416.27 o
  20   0   6     5787.19     6392.71    271.24 o
  22   0   6      408.95      455.62    119.56 o
  24   0   6     1333.40     1195.92    129.09 o
  26   0   6     3595.61     3960.83    278.55 o
  28   0   6     5853.93     5525.49    431.01 o
 -29   1   6      145.43      133.74     98.86 o
 -27   1   6     2675.97     2471.63    133.65 o
 -25   1   6     6328.67     5913.26    181.12 o
 -23   1   6    12018.62    11762.22    277.88 o
 -21   1   6    26886.58    26089.35    456.77 o
 -19   1   6    47322.57    47570.70    789.39 o
 -17   1   6    26997.32    26429.21    452.74 o
 -15   1   6    20764.14    20779.40    345.15 o
 -13   1   6     2357.50     2265.65     62.51 o
 -11   1   6     4099.10     3891.45     74.42 o
  -9   1   6    36244.32    32871.84    441.53 o
  -7   1   6   105317.64   110282.73   1436.12 o
  -5   1   6   173927.38   170795.75   2214.40 o
  -3   1   6   199175.36   203333.94   2630.77 o
  -1   1   6   238216.77   245774.84   3270.27 o
   1   1   6   149397.95   149691.42   1775.50 o
   3   1   6    29380.45    28049.84    386.98 o
   5   1   6     5254.20     6286.13    100.04 o
   7   1   6     3907.86     3878.21     63.24 o
   9   1   6    25140.01    24420.95    339.41 o
  11   1   6   106919.16   111411.70   1502.96 o
  13   1   6    83944.93    84390.26   1146.23 o
  15   1   6    57914.18    59027.49    842.32 o
  17   1   6    24719.84    24234.34    399.81 o
  19   1   6    16215.32    15171.06    284.04 o
  21   1   6      713.54      817.11     68.42 o
  23   1   6      271.14      306.61     83.92 o
  25   1   6     2272.23     2296.14    148.53 o
  27   1   6     3382.58     3415.15    199.22 o
  29   1   6     4558.12     4616.44    235.31 o
 -30   2   6       48.09       29.31    320.15 o
 -28   2   6      111.04      -95.56     95.56 o
 -26   2   6      897.74      781.78     85.81 o
 -24   2   6     1559.57     1301.19     88.41 o
 -22   2   6     1381.79     1303.48     83.57 o
 -20   2   6     3724.79     3295.83    104.87 o
 -18   2   6       74.39      104.06     48.00 o
 -16   2   6     5376.88     5252.50    125.47 o
 -14   2   6     4026.60     4369.56     96.52 o
 -12   2   6      270.10      302.90     28.56 o
 -10   2   6     6070.89     5999.48     99.45 o
  -8   2   6    49383.08    53427.60    681.14 o
  -6   2   6    35294.48    39077.21    501.62 o
  -4   2   6     4575.52     4571.49     73.36 o
  -2   2   6    37559.62    40222.34    531.49 o
   0   2   6    10328.41    11320.38    163.31 o
   2   2   6    20115.31    19961.77    289.41 o
   4   2   6     1059.34     1007.80     32.80 o
   6   2   6      134.20      123.57     18.27 o
   8   2   6     4566.84     4946.34     83.66 o
  10   2   6    10524.97    10436.60    157.26 o
  12   2   6     4693.93     5154.96     91.73 o
  14   2   6     6195.73     6505.17    112.47 o
  16   2   6     1036.90     1043.88     43.61 o
  18   2   6     4056.91     4140.04    105.27 o
  20   2   6     3396.66     3439.23    126.70 o
  22   2   6      274.94      241.54     81.71 o
  24   2   6       66.32       -4.84     94.25 o
  26   2   6       60.74      175.57    110.09 o
  28   2   6      426.70      705.80    143.35 o
 -29   3   6       30.25      -53.65    140.84 o
 -27   3   6      589.52      268.56    106.32 o
 -25   3   6     2936.20     2891.20    199.17 o
 -23   3   6     4540.82     4432.95    150.53 o
 -21   3   6     4855.58     4924.27    151.24 o
 -19   3   6    10974.35    10453.42    227.10 o
 -17   3   6    14235.86    14658.21    273.18 o
 -15   3   6    13302.36    13288.28    234.68 o
 -13   3   6     5122.37     5223.33    100.95 o
 -11   3   6      402.28      359.25     29.85 o
  -9   3   6    25679.85    25559.65    335.36 o
  -7   3   6    47643.56    46006.84    608.85 o
  -5   3   6    57905.98    58187.28    791.99 o
  -3   3   6    36810.34    35609.25    508.57 o
  -1   3   6     3616.83     3445.60     64.81 o
   1   3   6    58163.60    55229.93    780.11 o
   3   3   6    42279.68    42548.98    765.22 o
   5   3   6      829.98      699.52     30.22 o
   7   3   6    14862.25    14619.51    231.65 o
   9   3   6    34169.14    32585.52    491.56 o
  11   3   6    28888.12    29580.04    451.20 o
  13   3   6     3122.19     3266.40     74.72 o
  15   3   6    10840.64    11040.53    181.71 o
  17   3   6     5390.68     5407.69    121.01 o
  19   3   6     4614.41     4680.08    147.25 o
  21   3   6     1926.10     1736.05    104.02 o
  23   3   6      101.49       71.03     97.72 o
  25   3   6      370.98      303.89    116.39 o
  27   3   6     2093.24     2225.96    163.92 o
 -28   4   6      221.22      102.43    140.30 o
 -26   4   6     2524.11     2346.99    147.63 o
 -24   4   6    14414.05    14175.73    407.61 o
 -22   4   6    26815.08    26382.07    666.09 o
 -20   4   6    38474.11    38603.85    930.31 o
 -18   4   6    49323.15    50634.86    948.00 o
 -16   4   6    30715.03    30970.08    556.21 o
 -14   4   6     5692.85     5985.61    125.12 o
 -12   4   6      446.36      514.25     27.31 o
 -10   4   6    16934.63    17156.98    240.97 o
  -8   4   6    40167.99    40218.03    577.71 o
  -6   4   6   133226.17   133311.03   1866.84 o
  -4   4   6   269904.91   270439.41   3932.00 o
  -2   4   6   216897.03   217208.11   3030.69 o
   0   4   6   132648.73   129257.05   1807.92 o
   2   4   6    62453.11    61917.59    912.09 o
   4   4   6     9470.11     9228.62    155.07 o
   6   4   6     1058.48     1532.89     50.58 o
   8   4   6    18548.27    18763.98    294.60 o
  10   4   6    53701.31    52936.78    824.17 o
  12   4   6    61190.04    62009.43    920.51 o
  14   4   6    76487.84    76094.33   1243.38 o
  16   4   6    57101.03    58106.90   1087.51 o
  18   4   6    25913.44    26052.06    556.97 o
  20   4   6     6162.71     6429.17    183.73 o
  22   4   6      903.53      872.28     96.98 o
  24   4   6      996.84      840.28    112.29 o
  26   4   6     3489.88     3655.81    196.34 o
  28   4   6     6087.38     6436.76    469.81 o
 -27   5   6     1410.58     1425.82    163.37 o
 -25   5   6     7939.53     8008.19    282.61 o
 -23   5   6    23417.09    23753.86    614.65 o
 -21   5   6    37059.34    36360.57    883.81 o
 -19   5   6    42455.23    42120.05   1005.85 o
 -17   5   6    33618.05    33097.98    686.78 o
 -15   5   6    15855.20    16747.17    345.28 o
 -13   5   6      537.24      484.79     40.93 o
 -11   5   6     2123.69     1936.29     66.64 o
  -9   5   6    37317.13    37802.14    546.30 o
  -7   5   6   120724.91   119911.62   1756.41 o
  -5   5   6   198979.23   194420.14   2715.95 o
  -3   5   6   271648.75   272718.38   3965.47 o
  -1   5   6   178457.45   178212.98   2592.63 o
   1   5   6   101554.26    99158.14   1516.91 o
   3   5   6    26367.40    26371.37    402.16 o
   5   5   6      255.52      335.51     33.73 o
   7   5   6     1011.82     1101.66     65.86 o
   9   5   6    22546.05    22370.16    366.66 o
  11   5   6    57430.04    56830.77   1088.39 o
  13   5   6   102409.76   102689.91   1865.34 o
  15   5   6   124512.23   123254.66   2395.65 o
  17   5   6    37260.32    37878.91    782.03 o
  19   5   6    13432.87    13553.71    352.62 o
  21   5   6     1246.90     1444.67    131.66 o
  23   5   6       80.96      -70.79    140.02 o
  25   5   6      655.82      421.70    160.87 o
 -26   6   6      781.64      739.14    138.22 o
 -24   6   6     5130.08     5357.29    251.57 o
 -22   6   6     5550.24     5571.29    213.61 o
 -20   6   6     7422.45     7240.30    238.51 o
 -18   6   6     9871.73     9868.22    256.27 o
 -16   6   6    16240.99    16600.99    481.24 o
 -14   6   6     2358.77     2471.90     99.32 o
 -12   6   6       16.58       -9.36     56.70 o
 -10   6   6    10719.40    10203.33    233.76 o
  -8   6   6    18844.54    18875.46    343.32 o
  -6   6   6    42297.92    42200.79    693.21 o
  -4   6   6    41505.63    41917.50    687.91 o
  -2   6   6    57004.66    56101.02    866.32 o
   0   6   6    33358.26    31776.94    530.14 o
   2   6   6    35388.56    34604.06    575.85 o
   4   6   6     6635.59     6172.74    132.05 o
   6   6   6      341.15      349.91     40.09 o
   8   6   6    10122.00    10743.55    208.12 o
  10   6   6    19959.50    20454.43    573.53 o
  12   6   6    17260.12    17169.89    382.84 o
  14   6   6    24196.39    24124.48    563.77 o
  16   6   6     8810.83     8644.09    274.32 o
  18   6   6     4111.29     4233.83    183.81 o
  20   6   6     3147.67     3418.78    237.04 o
  22   6   6     1375.75     1328.94    197.50 o
  24   6   6       46.40        1.44    106.24 o
 -23   7   6      281.41      142.14    270.18 o
 -21   7   6      605.50      723.93    177.25 o
 -19   7   6      685.01      776.18    198.00 o
 -17   7   6      860.37      915.28    278.86 o
 -15   7   6      686.57      534.62    137.90 o
 -13   7   6     1274.84     1211.60    118.16 o
 -11   7   6      693.52      649.36     96.02 o
  -9   7   6     2982.79     2776.18    145.19 o
  -7   7   6     8185.52     8140.99    255.92 o
  -5   7   6     7170.28     7119.21    202.39 o
  -3   7   6     1686.83     1466.63     96.06 o
  -1   7   6     1628.95     1589.18     94.95 o
   1   7   6       30.17       59.47     61.51 o
   3   7   6      199.47       98.62     61.38 o
   5   7   6      189.22       32.57     36.87 o
   7   7   6      486.47      418.85     49.72 o
   9   7   6      217.37      266.17     54.45 o
  11   7   6     2708.13     2859.29    135.94 o
  13   7   6     3192.98     3326.59    153.01 o
  15   7   6      322.36      303.84     90.89 o
  17   7   6     1744.10     1885.60    173.98 o
  19   7   6      187.89      110.51    122.96 o
  21   7   6      235.30      157.95    100.03 o
  23   7   6      216.29      207.16    114.77 o
 -22   8   6     8615.80     8670.87    611.86 o
 -20   8   6     9063.27     9637.31    620.63 o
 -18   8   6    10049.29    10281.72    452.77 o
 -16   8   6    10379.06    10977.37    459.43 o
 -14   8   6     5682.26     5722.28    313.80 o
 -12   8   6       57.71        3.81    135.75 o
 -10   8   6     7912.88     7377.87    340.28 o
  -8   8   6    21838.81    21940.72    573.27 o
  -6   8   6    28714.94    28326.90    711.95 o
  -4   8   6    25322.94    24099.68    642.38 o
  -2   8   6    42906.46    40079.70   1107.51 o
   0   8   6    43492.75    39742.70   1350.87 o
   2   8   6    20914.64    19684.53    560.80 o
   4   8   6     6263.21     6235.01    218.47 o
   6   8   6      352.32      200.50     87.61 o
   8   8   6    12731.40    11493.33    438.95 o
  10   8   6    22410.75    21808.91    684.01 o
  12   8   6    25686.77    26119.62    733.16 o
  14   8   6    14851.92    14895.24    443.42 o
  16   8   6     8965.25     8920.07    299.21 o
  18   8   6     8120.15     7917.74    355.74 o
  20   8   6     5050.01     4972.10    278.37 o
 -19   9   6    19824.06    21945.16   1050.35 o
 -17   9   6    14482.81    14929.34    796.19 o
 -15   9   6     7335.79     6980.14    360.96 o
 -13   9   6     1979.12     1685.11    192.04 o
 -11   9   6      587.46      348.89    155.08 o
  -9   9   6    10945.72    10571.92    442.47 o
  -7   9   6    36892.11    36459.70   1172.53 o
  -5   9   6    56869.61    54771.43   1702.24 o
  -3   9   6    67414.91    64978.66   2159.55 o
  -1   9   6    74137.76    70237.13   3013.27 o
   1   9   6    32873.82    31524.46   1343.50 o
   3   9   6     6680.57     6698.77    265.02 o
   5   9   6       78.40       -5.83    123.18 o
   7   9   6     3636.24     3413.79    236.82 o
   9   9   6     9973.15    10046.78    429.70 o
  11   9   6    20030.05    19297.36   1022.56 o
  13   9   6    32396.65    29808.96   1293.63 o
  15   9   6    24875.23    24124.90   1119.52 o
  17   9   6    17495.84    17241.14    888.96 o
  19   9   6     6508.82     6768.81    334.51 o
 -16  10   6     5958.50     6394.38    516.44 o
 -14  10   6     1192.84     1015.36    292.02 o
 -12  10   6       38.05       -3.21    189.78 o
 -10  10   6     1838.81     1674.35    193.14 o
  -8  10   6     6518.20     5969.87    319.84 o
  -6  10   6    19844.76    18841.96    678.95 o
  -4  10   6    33166.79    31492.38   1041.64 o
  -2  10   6    45083.09    42228.10   1514.77 o
   0  10   6    26919.31    25430.83    892.96 o
   2  10   6    11059.32     9814.56    573.84 o
   4  10   6     2882.72     2481.85    389.54 o
   6  10   6      252.07       13.68    235.36 o
   8  10   6     1482.85     1238.98    275.82 o
  10  10   6     9511.29     8639.78    581.14 o
  12  10   6    20290.79    18690.12   1021.27 o
  14  10   6    20716.13    18742.01    939.51 o
  -9  11   6     1427.14     1741.61    302.57 o
  -7  11   6     2781.55     2365.37    217.58 o
  -5  11   6     2377.98     1971.34    247.85 o
  -3  11   6     1611.71     1338.33    310.77 o
  -1  11   6     1973.70     1955.17    319.64 o
   1  11   6     3469.55     3117.53    359.74 o
   3  11   6     2936.81     2935.13    342.15 o
   5  11   6      640.89      478.97    183.43 o
   7  11   6      179.17     -159.67    176.98 o
   9  11   6     1302.18     1294.22    333.30 o
 -29   1   7     2065.25     1969.81    134.01 o
 -27   1   7      102.44       13.47     93.06 o
 -25   1   7     1980.22     1542.15     98.10 o
 -23   1   7    13260.18    13304.81    307.49 o
 -21   1   7    22139.57    21456.46    384.48 o
 -19   1   7    36703.04    36815.84    620.71 o
 -17   1   7    39558.36    38587.25    644.14 o
 -15   1   7    26569.77    27467.30    446.87 o
 -13   1   7    12995.82    12515.96    194.23 o
 -11   1   7    15041.27    16098.11    238.51 o
  -9   1   7     3263.14     2754.52     59.96 o
  -7   1   7      280.70      374.38     26.24 o
  -5   1   7    61098.89    61199.67    804.03 o
  -3   1   7   179573.95   185929.50   2530.11 o
  -1   1   7   252361.30   256171.05   3319.02 o
   1   1   7    56473.90    59712.61    817.52 o
   3   1   7    37805.33    37714.58    530.02 o
   5   1   7     1706.21     1771.09     41.94 o
   7   1   7     2233.42     2354.73     47.66 o
   9   1   7      899.59      955.19     30.36 o
  11   1   7     2445.56     2492.96     66.78 o
  13   1   7    31740.58    32401.09    469.62 o
  15   1   7    39914.29    39933.40    576.60 o
  17   1   7    48678.07    48750.77    731.41 o
  19   1   7    24426.05    24009.85    420.12 o
  21   1   7     5368.44     5293.01    145.83 o
  23   1   7       38.67      148.84     86.20 o
  25   1   7      906.35      775.52    117.39 o
  27   1   7     1954.97     1996.24    152.82 o
  29   1   7     3121.34     3060.86    186.89 o
 -28   2   7     1027.59      835.96    108.64 o
 -26   2   7      127.38      -74.85     74.85 o
 -24   2   7     4177.04     4076.48    148.75 o
 -22   2   7    16653.86    15982.99    355.41 o
 -20   2   7    34686.30    35292.04    600.47 o
 -18   2   7    83872.72    82440.70   1336.79 o
 -16   2   7   107511.63   108200.59   1738.05 o
 -14   2   7    98346.77    98082.96   1334.34 o
 -12   2   7    46745.53    46694.80    647.46 o
 -10   2   7      154.56      160.17     31.56 o
  -8   2   7    13296.49    14245.48    210.75 o
  -6   2   7    42057.04    39411.18    524.32 o
  -4   2   7    40220.76    39377.14    503.90 o
  -2   2   7   135558.83   137486.66   1852.18 o
   0   2   7   141816.88   140844.14   1895.91 o
   2   2   7   141445.69   141174.98   1902.31 o
   4   2   7   111438.62   115215.06   1898.77 o
   6   2   7    20735.29    20268.85    284.43 o
   8   2   7     3504.47     3622.05     70.57 o
  10   2   7    30049.06    30720.97    426.36 o
  12   2   7    94401.51    95643.64   1294.15 o
  14   2   7    46950.58    48658.35    669.53 o
  16   2   7    46571.77    46767.39    700.87 o
  18   2   7    31218.42    30639.80    524.56 o
  20   2   7    21597.77    20647.00    453.08 o
  22   2   7     3511.15     3696.41    211.51 o
  24   2   7      145.58      119.69    101.77 o
  26   2   7     5187.10     5432.87    238.08 o
  28   2   7     9495.63     9340.47    340.94 o
 -29   3   7     4359.01     4095.86    206.98 o
 -27   3   7      191.98       97.12    106.76 o
 -25   3   7      840.22      729.45    110.87 o
 -23   3   7     8854.94     8439.80    245.66 o
 -21   3   7    17694.79    17449.15    381.38 o
 -19   3   7    43327.35    43287.25    766.54 o
 -17   3   7    63597.82    63362.98   1034.18 o
 -15   3   7    90155.81    90492.43   1386.73 o
 -13   3   7    50004.72    49008.27    654.57 o
 -11   3   7    17729.47    18029.46    254.72 o
  -9   3   7      276.57      490.09     34.06 o
  -7   3   7     6254.77     5561.20     91.96 o
  -5   3   7    32203.56    30763.69    444.05 o
  -3   3   7    34064.23    33712.70    502.78 o
  -1   3   7   104822.38   101898.46   1428.44 o
   1   3   7   103495.61   104487.47   1464.49 o
   3   3   7   105298.26   106906.77   1560.68 o
   5   3   7    32415.80    32748.79    580.90 o
   7   3   7       47.18       67.83     24.20 o
   9   3   7     4026.00     3734.64     80.98 o
  11   3   7    21829.05    21871.09    339.37 o
  13   3   7    33118.68    34002.36    474.69 o
  15   3   7    42682.29    43838.61    660.41 o
  17   3   7    44499.73    45428.96    718.05 o
  19   3   7    18414.25    19413.59    395.97 o
  21   3   7     5271.17     5051.05    194.93 o
  23   3   7       46.40       18.29     97.61 o
  25   3   7     2877.14     2951.29    179.08 o
  27   3   7     4873.68     4729.64    233.02 o
 -28   4   7      621.79      642.11    150.13 o
 -26   4   7      780.14      651.27    116.97 o
 -24   4   7      269.34      106.64     97.17 o
 -22   4   7     2579.51     2419.43    216.55 o
 -20   4   7     8841.95     8695.84    270.94 o
 -18   4   7    11848.35    11656.96    265.45 o
 -16   4   7     5500.39     5327.72    149.61 o
 -14   4   7     9202.11     8980.19    168.71 o
 -12   4   7     7577.28     7936.54    134.41 o
 -10   4   7    13754.52    14559.34    208.84 o
  -8   4   7     7815.31     8476.63    136.10 o
  -6   4   7      762.69      816.76     41.32 o
  -4   4   7    12541.15    13306.40    212.37 o
  -2   4   7    26478.01    25704.54    389.03 o
   0   4   7    31978.00    32298.81    465.83 o
   2   4   7     6209.31     6123.98    111.06 o
   4   4   7      427.63      498.34     38.36 o
   6   4   7       76.94      117.93     33.07 o
   8   4   7      683.53      771.48     39.64 o
  10   4   7      127.57      173.88     34.73 o
  12   4   7     4528.48     4736.44    120.66 o
  14   4   7     1405.90     1559.00     68.10 o
  16   4   7    12133.55    12672.36    272.75 o
  18   4   7     1597.37     1624.02    100.10 o
  20   4   7      423.13      513.33    104.13 o
  22   4   7      297.18      187.36    103.75 o
  24   4   7      603.33      559.78    101.57 o
  26   4   7      794.02      668.24    144.57 o
 -27   5   7      132.17      116.25    134.35 o
 -25   5   7      332.18      185.39    106.21 o
 -23   5   7     1569.00     1535.84    168.39 o
 -21   5   7     3810.18     3690.64    170.23 o
 -19   5   7     5926.36     5865.32    214.99 o
 -17   5   7     5335.82     5107.03    166.27 o
 -15   5   7      819.91      803.12     68.16 o
 -13   5   7     1162.59      991.48     75.34 o
 -11   5   7     2330.64     2235.69     70.54 o
  -9   5   7     1949.74     1772.96     56.58 o
  -7   5   7      176.19      174.86     30.61 o
  -5   5   7    15785.45    16039.47    254.60 o
  -3   5   7    30125.78    30296.90    458.69 o
  -1   5   7    21940.64    21157.50    342.16 o
   1   5   7     4513.92     4554.36     97.06 o
   3   5   7     3731.95     3565.18     89.08 o
   5   5   7      952.51      878.75     49.78 o
   7   5   7     1803.34     2078.94     70.37 o
   9   5   7      291.47      339.19     39.84 o
  11   5   7      447.94      472.97     44.23 o
  13   5   7     6789.10     7057.40    172.08 o
  15   5   7     4199.90     4690.39    185.51 o
  17   5   7     4112.19     4492.03    200.75 o
  19   5   7     4634.20     4738.83    197.66 o
  21   5   7     1488.37     1739.84    135.34 o
  23   5   7      260.80      376.71    118.52 o
  25   5   7       15.87      111.31    156.23 o
 -24   6   7     1113.79     1087.57    136.14 o
 -22   6   7     7498.94     7760.32    260.39 o
 -20   6   7    21000.59    22140.65    566.17 o
 -18   6   7    34074.59    34198.85    824.16 o
 -16   6   7    31228.30    32533.11    890.83 o
 -14   6   7    24048.68    24227.30    561.01 o
 -12   6   7     8353.96     8442.83    208.20 o
 -10   6   7     1117.68      994.77     59.22 o
  -8   6   7      545.16      564.18     42.67 o
  -6   6   7     4973.67     4994.94    111.68 o
  -4   6   7    20967.14    20603.81    333.68 o
  -2   6   7    39420.99    40765.73    708.15 o
   0   6   7    67321.56    65522.85   1063.74 o
   2   6   7    48564.70    47563.52    780.63 o
   4   6   7    14827.23    14541.47    277.54 o
   6   6   7     2826.79     2508.37     88.12 o
   8   6   7      125.03      139.06     45.84 o
  10   6   7     4002.33     4039.89    123.67 o
  12   6   7    15102.40    14518.38    379.34 o
  14   6   7    31225.20    31973.37    967.37 o
  16   6   7    28753.97    28723.89    975.13 o
  18   6   7    14639.27    14724.10    686.04 o
  20   6   7     5522.86     5498.15    291.72 o
  22   6   7      865.91      996.70    156.83 o
  24   6   7       55.18       48.14    149.65 o
 -23   7   7     4252.57     4222.01    236.32 o
 -21   7   7    11548.25    11535.70    448.61 o
 -19   7   7    30443.35    30727.44    851.52 o
 -17   7   7    43556.67    44772.21   1195.51 o
 -15   7   7    51860.19    54499.89   1434.96 o
 -13   7   7    42519.55    42932.83   1140.45 o
 -11   7   7    13957.46    14655.64    410.68 o
  -9   7   7      303.34      133.18     84.22 o
  -7   7   7    10788.65    10524.53    306.49 o
  -5   7   7    41417.37    40055.23    965.92 o
  -3   7   7    34054.50    32506.94    875.96 o
  -1   7   7    42932.63    40388.70    918.56 o
   1   7   7    69632.53    69124.69   1257.44 o
   3   7   7    57630.81    57090.99   1045.08 o
   5   7   7    29195.34    29322.06    623.23 o
   7   7   7      537.75      530.12     55.67 o
   9   7   7     9388.17     8932.49    226.54 o
  11   7   7    22708.05    21833.50    650.40 o
  13   7   7    25042.01    24565.79   1058.10 o
  15   7   7    28502.90    26417.35   1767.61 o
  17   7   7    19803.20    18054.22    640.40 o
  19   7   7    11253.93    11264.42    456.89 o
  21   7   7     4806.97     4758.88    276.10 o
  23   7   7      241.54      258.64    110.12 o
 -20   8   7     9250.47     9331.51    604.30 o
 -18   8   7    16750.27    16700.14    628.38 o
 -16   8   7    17140.83    17692.79    651.52 o
 -14   8   7    23427.80    23550.48    822.37 o
 -12   8   7    13228.05    12880.67    545.91 o
 -10   8   7     4257.78     4137.19    254.57 o
  -8   8   7       36.77      -21.12    100.47 o
  -6   8   7     5660.25     5171.46    202.05 o
  -4   8   7    18521.61    18115.58    479.15 o
  -2   8   7    30713.32    30020.14    797.48 o
   0   8   7    47264.94    44145.59   1466.90 o
   2   8   7    28007.69    27134.97    850.92 o
   4   8   7     6763.40     6727.27    229.00 o
   6   8   7      692.35      544.23     97.51 o
   8   8   7      598.65      324.03     63.10 o
  10   8   7     1421.35     1497.18    109.70 o
  12   8   7     6128.00     5632.78    258.99 o
  14   8   7    11127.98    10649.17    417.12 o
  16   8   7    19016.13    17912.73    525.40 o
  18   8   7     8478.93     8204.57    291.71 o
  20   8   7     4205.78     4139.98    199.28 o
 -19   9   7      917.41      936.21    307.49 o
 -17   9   7     1062.56     1105.77    336.18 o
 -15   9   7      166.58      125.66    166.13 o
 -13   9   7      193.08       63.24    150.12 o
 -11   9   7      327.45      134.49    142.47 o
  -9   9   7     1543.62     1418.38    175.49 o
  -7   9   7     1404.19     1184.97    160.16 o
  -5   9   7      105.18       16.35    147.85 o
  -3   9   7      456.30      579.70    106.86 o
  -1   9   7     1650.37     1531.74    123.66 o
   1   9   7      259.99      344.73    110.16 o
   3   9   7       52.62       29.32    113.09 o
   5   9   7      216.29       37.57    126.13 o
   7   9   7      384.73      182.18    132.81 o
   9   9   7       11.99      -53.80    130.75 o
  11   9   7       52.73     -108.92    224.03 o
  13   9   7      241.18      327.14    258.45 o
  15   9   7      291.88      377.81     78.51 o
  17   9   7       16.30      224.40    100.78 o
 -14  10   7     1646.23     1836.93    317.12 o
 -12  10   7     1000.57     1089.01    401.98 o
 -10  10   7     1080.34      852.44    287.33 o
  -8  10   7      206.84      -30.74    150.82 o
  -6  10   7     3500.42     3102.26    237.56 o
  -4  10   7    12500.22    11762.18    477.09 o
  -2  10   7    16086.03    14893.96    503.15 o
   0  10   7    13587.73    13366.93    518.16 o
   2  10   7     6611.79     5300.17    408.59 o
   4  10   7     2102.65     1640.24    268.41 o
   6  10   7      814.48      814.65    380.14 o
   8  10   7      129.63      216.14    236.12 o
  10  10   7      568.13      479.02    254.48 o
  12  10   7     2229.53     1938.78    338.14 o
  14  10   7     6519.38     6195.10    508.28 o
  -9  11   7       45.27     -197.04    247.62 o
  -7  11   7     3695.62     3437.00    257.09 o
  -5  11   7    11694.36    10786.13    463.99 o
  -3  11   7    27148.17    26015.25    968.11 o
  -1  11   7    29778.07    28850.42   1263.27 o
   1  11   7    24813.27    22432.56   1036.85 o
   3  11   7    13342.38    11880.53    666.39 o
   5  11   7     5254.99     5047.09    429.31 o
   7  11   7      387.08      334.18    275.10 o
   9  11   7     1283.83     1071.86    295.54 o
 -28   0   8     6768.23     6875.79    332.15 o
 -26   0   8     5042.22     4991.13    273.23 o
 -24   0   8     2596.00     2551.60    154.07 o
 -22   0   8     2036.51     1702.06    116.86 o
 -20   0   8     7450.02     7107.18    230.26 o
 -18   0   8    24644.52    24627.35    606.42 o
 -16   0   8    47734.26    48352.96   1127.14 o
 -14   0   8    63994.71    63427.58   1457.88 o
 -12   0   8    33481.29    32705.32    767.89 o
 -10   0   8    60321.49    60981.53   1181.85 o
  -8   0   8      834.85     1226.88     66.40 o
  -6   0   8      247.83      456.20     44.67 o
  -4   0   8    93262.55    96196.69   1719.90 o
  -2   0   8   190617.22   195515.98   4137.84 o
   0   0   8   280764.94   268760.56   4769.27 o
   2   0   8   122024.04   118808.23   3054.12 o
   4   0   8   157964.23   165018.56   3351.24 o
   6   0   8    44454.90    45528.35    820.02 o
   8   0   8    36829.79    35307.07    639.07 o
  10   0   8     2687.14     2676.09     79.33 o
  12   0   8    50294.64    49139.67    947.91 o
  14   0   8   122160.35   119974.43   2674.98 o
  16   0   8   140224.89   139193.09   4202.75 o
  18   0   8    73464.19    72646.66   1736.06 o
  20   0   8    33082.19    32872.11   1456.75 o
  22   0   8    19757.38    19488.43    869.20 o
  24   0   8     5758.06     6062.94    294.55 o
  26   0   8     1358.73     1591.38    310.47 o
  28   0   8      156.59      260.51    217.65 o
 -29   1   8     7965.22     7782.64    258.12 o
 -27   1   8     5792.75     5736.04    211.98 o
 -25   1   8     2237.42     2005.20    108.44 o
 -23   1   8      179.85       41.90     72.12 o
 -21   1   8     9223.65     9324.67    199.61 o
 -19   1   8     4418.17     4321.84    120.40 o
 -17   1   8    22495.15    22445.38    391.94 o
 -15   1   8    45989.59    44579.54    735.93 o
 -13   1   8    53927.52    55495.29    766.95 o
 -11   1   8    45923.23    47086.43    652.04 o
  -9   1   8      612.38      547.40     32.07 o
  -7   1   8     4066.53     4366.26     86.06 o
  -5   1   8    16482.34    17214.99    240.97 o
  -3   1   8    72806.70    67814.84    888.43 o
  -1   1   8    91997.67    96951.27   1264.65 o
   1   1   8   109191.41   106075.30   1553.13 o
   3   1   8   152361.48   154703.53   2070.41 o
   5   1   8    85438.90    87334.68   1218.46 o
   7   1   8    36971.63    37845.01    558.48 o
   9   1   8     2027.49     2248.14     49.65 o
  11   1   8    10058.57    10020.91    157.54 o
  13   1   8    27530.62    27667.67    403.15 o
  15   1   8    31013.78    29815.13    435.46 o
  17   1   8    54379.14    53974.65    805.63 o
  19   1   8    42836.56    42359.26    684.44 o
  21   1   8    32456.97    32259.39    932.94 o
  23   1   8    13874.20    13627.28    389.76 o
  25   1   8     3044.69     3027.16    166.71 o
  27   1   8       52.19       13.82    110.53 o
  29   1   8     1279.30     1356.69    227.54 o
 -28   2   8      284.35      254.25    101.27 o
 -26   2   8       19.45      -78.29     78.29 o
 -24   2   8        1.03      -71.85     71.85 o
 -22   2   8       96.18      -40.65     67.75 o
 -20   2   8       19.91       19.88     54.45 o
 -18   2   8      513.54      501.44     57.40 o
 -16   2   8     2560.04     2472.71     87.13 o
 -14   2   8     4423.75     4349.46     98.84 o
 -12   2   8     1212.01     1258.00     47.11 o
 -10   2   8     1207.01     1191.38     40.95 o
  -8   2   8      122.85        9.04     26.80 o
  -6   2   8     1484.27     1699.64     48.46 o
  -4   2   8     6965.45     7080.17    112.74 o
  -2   2   8    13815.40    14901.15    199.57 o
   0   2   8    10442.72    11436.70    175.85 o
   2   2   8     7610.96     7644.07    119.40 o
   4   2   8    28992.30    30103.33    450.08 o
   6   2   8      713.11      753.16     36.26 o
   8   2   8     1593.01     1552.87     42.41 o
  10   2   8    10377.35    10680.98    160.66 o
  12   2   8     5020.28     4796.44     89.48 o
  14   2   8      534.59      564.17     34.57 o
  16   2   8     1573.42     1501.96     51.29 o
  18   2   8     3658.19     3627.44    101.59 o
  20   2   8     1821.10     1839.36     87.63 o
  22   2   8     3678.46     3730.84    164.62 o
  24   2   8      511.76      514.50    132.34 o
  26   2   8       23.01       58.23    116.07 o
  28   2   8       88.93       -2.75    130.05 o
 -27   3   8      785.69      758.37    121.85 o
 -25   3   8       12.40     -100.33    100.33 o
 -23   3   8       67.68        7.49     78.75 o
 -21   3   8      124.53      113.98     81.59 o
 -19   3   8     2456.35     2305.56     95.87 o
 -17   3   8     8318.36     8448.75    179.66 o
 -15   3   8    19504.30    19502.28    326.50 o
 -13   3   8    30332.56    30774.83    447.79 o
 -11   3   8     8859.70     8805.88    134.05 o
  -9   3   8     8073.77     8950.05    138.23 o
  -7   3   8     2290.97     2064.60     50.73 o
  -5   3   8     1782.84     1510.46     47.17 o
  -3   3   8     6043.23     5859.85    112.42 o
  -1   3   8    36100.16    35697.68    511.96 o
   1   3   8    78231.70    77919.25   1097.82 o
   3   3   8    36696.48    34415.44    647.57 o
   5   3   8    44951.65    43454.70    770.09 o
   7   3   8     5220.28     4884.07    101.70 o
   9   3   8      470.50      567.69     34.23 o
  11   3   8     3130.06     3287.10     77.43 o
  13   3   8    12881.79    12858.67    202.43 o
  15   3   8    15330.71    16143.79    260.21 o
  17   3   8     6034.59     6182.27    137.96 o
  19   3   8     8254.08     8737.40    253.79 o
  21   3   8    12883.14    12906.23    345.78 o
  23   3   8     4850.67     5149.10    218.98 o
  25   3   8     1014.57     1275.27    152.74 o
  27   3   8       66.97        3.40    121.27 o
 -28   4   8     6182.80     7146.21    739.82 o
 -26   4   8     2367.12     2286.01    147.55 o
 -24   4   8       96.89      117.24     96.98 o
 -22   4   8     1678.65     1493.03    139.38 o
 -20   4   8     9292.17     8977.49    277.49 o
 -18   4   8    23242.49    24182.43    481.45 o
 -16   4   8    29819.25    29593.38    570.03 o
 -14   4   8    37647.11    38257.39    636.08 o
 -12   4   8    41535.34    41575.94    595.26 o
 -10   4   8    24502.03    24780.68    354.21 o
  -8   4   8      347.97      338.13     32.73 o
  -6   4   8    15793.98    16782.82    266.85 o
  -4   4   8    57943.02    56957.86    843.35 o
  -2   4   8    56481.52    55388.94    854.11 o
   0   4   8   146541.30   148518.97   2265.05 o
   2   4   8   147720.42   142773.34   2175.55 o
   4   4   8    99102.32    96226.76   1903.81 o
   6   4   8    42210.13    41930.26    627.51 o
   8   4   8     3095.98     2708.98     75.58 o
  10   4   8     2325.52     2229.82     72.70 o
  12   4   8    19851.28    19548.32    341.78 o
  14   4   8    63377.15    63396.47   1161.54 o
  16   4   8    54312.95    56388.51   1133.16 o
  18   4   8    52720.21    53889.26   1639.17 o
  20   4   8    40461.97    40935.26   1242.17 o
  22   4   8    17258.87    17115.15    481.20 o
  24   4   8     6132.68     6779.11    290.46 o
  26   4   8      112.84      197.86    133.33 o
 -27   5   8     7219.57     7476.74    639.19 o
 -25   5   8     1773.64     1766.94    158.21 o
 -23   5   8       13.13      -74.24     95.78 o
 -21   5   8     5269.20     4686.92    192.73 o
 -19   5   8    24281.98    24328.79    610.89 o
 -17   5   8    35243.21    34384.28    711.45 o
 -15   5   8    27822.53    29165.84    563.22 o
 -13   5   8    29106.75    29802.29    605.58 o
 -11   5   8    19058.21    18572.97    324.54 o
  -9   5   8    10952.99    11749.04    207.58 o
  -7   5   8      891.03      880.27     38.89 o
  -5   5   8    28523.13    29187.90    445.14 o
  -3   5   8    80892.51    81621.24   1200.60 o
  -1   5   8   152354.36   153055.69   2330.78 o
   1   5   8   128318.28   126832.28   1855.90 o
   3   5   8    97839.02    95674.42   1467.33 o
   5   5   8    42963.80    43749.14    875.55 o
   7   5   8    23121.72    22542.27    456.50 o
   9   5   8      776.64      747.84     49.49 o
  11   5   8     5523.80     5551.13    126.40 o
  13   5   8    41124.96    40605.00    759.33 o
  15   5   8    49595.83    47859.14   1338.73 o
  17   5   8    62399.80    60692.63   1737.93 o
  19   5   8    45190.83    46036.61   1736.54 o
  21   5   8    29399.81    30011.23   1358.36 o
  23   5   8    10810.66    11433.82    397.67 o
  25   5   8     2489.41     2454.90    176.18 o
 -24   6   8      102.44        9.96    117.40 o
 -22   6   8       49.02      -64.86     94.54 o
 -20   6   8      442.60      385.91     89.32 o
 -18   6   8     4751.91     4698.96    232.85 o
 -16   6   8     8280.92     8582.95    310.27 o
 -14   6   8    13389.65    13699.25    352.01 o
 -12   6   8    15214.85    14816.52    366.54 o
 -10   6   8     5148.46     5317.63    149.43 o
  -8   6   8      822.66      824.74     47.68 o
  -6   6   8     4961.19     5173.42    113.35 o
  -4   6   8    22992.10    22590.88    403.85 o
  -2   6   8     5166.87     5181.03    115.40 o
   0   6   8    26132.19    25813.75    435.35 o
   2   6   8    33418.30    32662.01    572.99 o
   4   6   8    39441.15    38489.02    732.95 o
   6   6   8    10693.05    10822.15    336.26 o
   8   6   8     1101.78     1088.47     66.93 o
  10   6   8     6491.83     6403.65    164.85 o
  12   6   8    10027.39    10056.45    226.43 o
  14   6   8    17099.15    17001.15    684.93 o
  16   6   8     6586.33     6660.49    272.07 o
  18   6   8    14504.21    14521.67    554.91 o
  20   6   8    10972.12    10732.47    440.19 o
  22   6   8     8493.95     8245.93    535.14 o
  24   6   8     3409.12     3531.04    257.44 o
 -23   7   8      163.30        1.05    134.26 o
 -21   7   8      642.30      740.54    136.63 o
 -19   7   8      871.07      965.42    111.30 o
 -17   7   8     1772.43     2137.67    240.70 o
 -15   7   8     1576.72     1627.25    126.62 o
 -13   7   8      470.42      635.34     74.37 o
 -11   7   8      153.50      112.97     46.24 o
  -9   7   8     1525.03     1481.85     73.16 o
  -7   7   8     1270.96     1206.79     64.32 o
  -5   7   8     2326.56     2395.18     84.75 o
  -3   7   8     2350.35     2226.80     81.30 o
  -1   7   8     4936.43     4889.24    132.04 o
   1   7   8     6674.29     6608.78    166.60 o
   3   7   8     2575.76     2505.80     91.31 o
   5   7   8     1910.91     1928.95     82.83 o
   7   7   8      320.44      217.73     62.97 o
   9   7   8      712.48      630.15     87.38 o
  11   7   8        7.00      -80.60     80.60 o
  13   7   8      196.42      188.12     78.89 o
  15   7   8      493.06      599.63    138.09 o
  17   7   8      211.35      270.86    119.76 o
  19   7   8      233.07      278.56    141.38 o
  21   7   8       12.20       30.38    146.22 o
  23   7   8       31.77      226.70    173.07 o
 -20   8   8     2649.70     2609.50    352.55 o
 -18   8   8     6367.34     6831.82    491.27 o
 -16   8   8    14653.72    15038.95    575.21 o
 -14   8   8    18830.12    20755.52    731.56 o
 -12   8   8    15105.54    15033.55    560.15 o
 -10   8   8     2630.27     2399.58    293.53 o
  -8   8   8       98.54      153.47    100.95 o
  -6   8   8     7060.11     6710.45    256.85 o
  -4   8   8    10501.15    10595.96    315.04 o
  -2   8   8    21546.64    20551.98    542.98 o
   0   8   8    16502.75    15865.23    556.43 o
   2   8   8    35153.71    34402.23   1105.65 o
   4   8   8    37702.60    37744.12    823.88 o
   6   8   8    15759.81    16054.51    348.65 o
   8   8   8     1587.41     1313.48     96.67 o
  10   8   8     2718.32     2414.34    136.43 o
  12   8   8     7824.49     7224.66    485.59 o
  14   8   8     6141.57     5769.60    395.09 o
  16   8   8    13279.56    13223.96    567.20 o
  18   8   8    15029.66    14701.84    760.97 o
  20   8   8    12020.45    11970.45    447.89 o
 -17   9   8    13694.06    14255.95    987.54 o
 -15   9   8    17106.98    17293.65    842.74 o
 -13   9   8    16039.34    16640.13    623.69 o
 -11   9   8    11118.67    10719.33    448.85 o
  -9   9   8     4447.54     4028.15    256.33 o
  -7   9   8      289.46      232.96    140.66 o
  -5   9   8     6564.12     6534.33    319.60 o
  -3   9   8    37331.27    36511.46   1280.93 o
  -1   9   8    54158.71    52723.28   1409.16 o
   1   9   8    48199.51    47726.30   1957.31 o
   3   9   8    39796.25    38496.34   1513.26 o
   5   9   8    20246.42    18989.50   1101.44 o
   7   9   8     9116.71     8521.62    631.92 o
   9   9   8      314.92      299.68    228.06 o
  11   9   8     4235.73     3142.39    320.09 o
  13   9   8    12909.79    12075.64    451.05 o
  15   9   8    23642.43    22927.93    776.22 o
  17   9   8    31228.79    30042.09   1213.00 o
 -14  10   8    10564.48    10902.72    643.63 o
 -12  10   8     7791.02     7435.11    532.75 o
 -10  10   8     3502.46     3705.40    276.90 o
  -8  10   8       92.94     -148.95    148.95 o
  -6  10   8     1964.12     1791.21    190.35 o
  -4  10   8     9656.85     9458.29    412.47 o
  -2  10   8    16374.31    15176.50    571.79 o
   0  10   8    20569.54    20100.88    708.31 o
   2  10   8    19105.10    17083.44    803.68 o
   4  10   8    16757.05    14693.91   1117.20 o
   6  10   8     7640.76     6825.24    481.60 o
   8  10   8     2226.58     2080.40    413.87 o
  10  10   8      310.76      211.50    243.65 o
  12  10   8     3936.51     3297.74    372.31 o
  14  10   8     9586.41     9051.76    581.66 o
  -9  11   8      147.94     -130.49    248.78 o
  -7  11   8      722.88     1019.69    282.69 o
  -5  11   8      557.46      330.85    299.19 o
  -3  11   8      592.13      378.44    190.35 o
  -1  11   8      871.56     1028.28    282.16 o
   1  11   8     1441.66     1679.11    381.25 o
   3  11   8     1690.18     1921.33    312.27 o
   5  11   8     1780.06     1779.65    236.65 o
   7  11   8      230.85      194.16    269.84 o
 -29   1   9     2895.54     2842.33    155.53 o
 -27   1   9     5143.16     4946.42    199.11 o
 -25   1   9     6020.77     6289.18    193.42 o
 -23   1   9     2793.24     2402.76    114.83 o
 -21   1   9     1347.91      930.01     74.01 o
 -19   1   9    19094.93    18814.21    340.48 o
 -17   1   9    28132.56    27280.90    468.58 o
 -15   1   9    35034.08    35645.11    597.03 o
 -13   1   9    35380.67    34281.60    504.69 o
 -11   1   9    43183.98    44084.69    613.12 o
  -9   1   9    58901.42    60379.81    857.17 o
  -7   1   9    26059.30    25453.09    373.95 o
  -5   1   9      983.46     1197.66     49.06 o
  -3   1   9    17513.60    17318.10    241.92 o
  -1   1   9    51895.75    51976.87    866.34 o
   1   1   9   114755.37   118264.18   2075.49 o
   3   1   9    80249.13    82549.56   1113.17 o
   5   1   9    46060.34    44648.21    656.29 o
   7   1   9    35351.19    34969.09    540.66 o
   9   1   9    23124.27    21716.18    343.25 o
  11   1   9     7689.81     7444.44    122.72 o
  13   1   9     3289.36     3604.49     75.96 o
  15   1   9     5036.13     4826.54    100.71 o
  17   1   9    10199.34     9904.90    174.26 o
  19   1   9    13653.74    13736.52    324.52 o
  21   1   9     7698.87     8095.91    245.61 o
  23   1   9     6765.00     7074.65    282.78 o
  25   1   9     3196.94     3180.55    174.43 o
  27   1   9     1266.51     1303.22    176.17 o
 -28   2   9     7632.89     7804.70    283.07 o
 -26   2   9     5679.89     6036.93    198.06 o
 -24   2   9     1090.59     1053.87     93.48 o
 -22   2   9       11.71      -60.82     72.69 o
 -20   2   9     8313.41     8262.16    184.10 o
 -18   2   9    23058.82    22998.37    405.50 o
 -16   2   9    76060.38    74035.77   1203.14 o
 -14   2   9   122224.48   124041.84   1807.00 o
 -12   2   9   129083.83   126362.28   1710.31 o
 -10   2   9    85580.01    87863.94   1194.36 o
  -8   2   9    39976.68    38805.87    538.80 o
  -6   2   9     2693.90     2862.61     82.77 o
  -4   2   9     9963.25    10048.08    183.18 o
  -2   2   9    43996.65    49836.12    680.87 o
   0   2   9   100311.09    98690.16   1337.87 o
   2   2   9   198417.44   204690.47   3274.04 o
   4   2   9   242190.64   227356.39   3460.91 o
   6   2   9   170236.73   171765.78   2481.32 o
   8   2   9   109045.43   109207.71   1654.58 o
  10   2   9     9878.77     9524.36    150.41 o
  12   2   9     2979.48     2966.96     66.16 o
  14   2   9    10110.24     9758.59    159.04 o
  16   2   9    20748.87    20251.27    335.20 o
  18   2   9    33280.01    33189.13    560.07 o
  20   2   9    23409.41    23500.61    714.65 o
  22   2   9    20870.61    21418.67    712.98 o
  24   2   9    11159.25    11057.25    341.26 o
  26   2   9     5294.45     5548.05    241.08 o
  28   2   9      373.11      348.09    136.98 o
 -27   3   9     7496.49     7757.88    282.01 o
 -25   3   9     4980.34     5170.03    194.42 o
 -23   3   9     1103.35      964.27     94.68 o
 -21   3   9     1473.49     1220.84     95.79 o
 -19   3   9    15935.60    16113.41    341.76 o
 -17   3   9    40472.00    39902.98    667.40 o
 -15   3   9    71029.31    71753.21   1107.19 o
 -13   3   9    95867.51    95111.71   1388.69 o
 -11   3   9    95090.15    95390.55   1295.87 o
  -9   3   9    84964.02    85382.16   1158.68 o
  -7   3   9    10716.26    10152.90    152.11 o
  -5   3   9     2522.92     2469.26     63.50 o
  -3   3   9    45329.56    47155.28    671.89 o
  -1   3   9    53494.86    56271.91    871.79 o
   1   3   9   140658.23   141441.97   2525.78 o
   3   3   9   127892.77   124236.85   2893.84 o
   5   3   9   141717.03   136162.41   2131.10 o
   7   3   9    98528.59    98509.48   1503.50 o
   9   3   9    58403.41    58356.34    902.28 o
  11   3   9     7417.13     7034.34    133.01 o
  13   3   9      599.62      755.48     45.63 o
  15   3   9     8818.96     9540.93    166.29 o
  17   3   9     8890.49     8873.05    177.36 o
  19   3   9    22448.22    22195.91    618.77 o
  21   3   9    18544.95    17926.14    486.36 o
  23   3   9    15591.87    16164.29    513.41 o
  25   3   9     7849.36     8658.39    302.02 o
  27   3   9     1567.03     1763.24    152.52 o
 -26   4   9     1596.53     1572.78    154.91 o
 -24   4   9       69.40       10.75    103.73 o
 -22   4   9      233.29       83.88     95.93 o
 -20   4   9     1794.86     1780.94    115.73 o
 -18   4   9     3449.03     3269.01    122.83 o
 -16   4   9     9988.30     9869.34    227.98 o
 -14   4   9     6817.01     6987.81    152.05 o
 -12   4   9     9045.50     9324.35    164.51 o
 -10   4   9    16270.86    16397.58    252.33 o
  -8   4   9    19490.40    19355.78    294.83 o
  -6   4   9    18771.55    19731.44    339.31 o
  -4   4   9      856.60     1052.60     43.35 o
  -2   4   9    32914.01    33266.28    525.35 o
   0   4   9    29483.57    28900.17    458.89 o
   2   4   9    32931.78    34489.00    543.38 o
   4   4   9     9586.22     9097.15    222.17 o
   6   4   9    10673.43    10370.17    213.98 o
   8   4   9    18189.10    17585.78    384.67 o
  10   4   9    19369.36    19445.13    355.88 o
  12   4   9     8192.10     7877.73    159.50 o
  14   4   9      941.51      929.93     54.97 o
  16   4   9     5287.68     5594.90    161.12 o
  18   4   9     7835.32     7976.05    268.09 o
  20   4   9     4838.13     5158.82    215.85 o
  22   4   9     1156.96     1362.24    186.86 o
  24   4   9      527.62      710.61    137.96 o
  26   4   9      488.49      485.73    143.87 o
 -25   5   9      623.26      715.74    137.59 o
 -23   5   9       69.77      -55.64     96.44 o
 -21   5   9      311.62      189.60     93.23 o
 -19   5   9     1718.91     1578.78    114.07 o
 -17   5   9     1820.07     1676.82    108.61 o
 -15   5   9     4016.95     4064.41    135.00 o
 -13   5   9     6540.41     6054.50    160.65 o
 -11   5   9     9211.63     9978.50    222.52 o
  -9   5   9     4160.08     4171.22     99.54 o
  -7   5   9     5770.55     5612.50    118.91 o
  -5   5   9      413.04      463.50     37.79 o
  -3   5   9      258.30      347.19     36.85 o
  -1   5   9     9282.79     9263.81    168.96 o
   1   5   9    15820.77    15452.94    260.85 o
   3   5   9    14674.34    14822.77    278.64 o
   5   5   9     4795.78     4905.69    145.84 o
   7   5   9     3043.33     3143.86     92.25 o
   9   5   9     1424.25     1431.55     60.81 o
  11   5   9     3073.70     3213.66     95.39 o
  13   5   9      218.37      265.62     56.89 o
  15   5   9      230.11      344.23     83.92 o
  17   5   9     4204.67     4574.15    195.60 o
  19   5   9     2918.37     3199.64    167.56 o
  21   5   9     2162.01     2461.69    159.16 o
  23   5   9     1067.34     1219.42    146.29 o
  25   5   9      362.59      430.79    136.25 o
 -24   6   9     1348.72     1477.83    146.07 o
 -22   6   9       74.71       -6.90     91.72 o
 -20   6   9     5092.67     5242.24    263.96 o
 -18   6   9    16954.17    17587.00    538.05 o
 -16   6   9    27099.03    29136.13    813.83 o
 -14   6   9    38834.46    40190.22    967.16 o
 -12   6   9    43218.02    45227.34    989.69 o
 -10   6   9    48561.05    50455.82   1002.26 o
  -8   6   9    33048.28    33806.43    633.69 o
  -6   6   9     3081.47     2894.44     81.63 o
  -4   6   9     9013.02     9264.12    212.84 o
  -2   6   9    47042.54    47373.45    777.56 o
   0   6   9    72067.19    71944.73   1164.31 o
   2   6   9    50858.79    49544.89    854.56 o
   4   6   9    49921.77    49590.81    926.82 o
   6   6   9    50940.02    49703.28    864.45 o
   8   6   9    36839.60    36129.22    934.81 o
  10   6   9    20778.14    20254.53    549.33 o
  12   6   9     1462.06     1493.51     82.68 o
  14   6   9     2604.73     2270.11    133.26 o
  16   6   9     9664.09     9034.41    382.44 o
  18   6   9    17892.11    17474.87    602.32 o
  20   6   9    16897.72    16833.63    808.77 o
  22   6   9    11269.19    11709.95    515.96 o
  24   6   9     5963.40     6222.68    486.51 o
 -23   7   9      327.05      260.94    158.85 o
 -21   7   9      400.57      293.49    148.43 o
 -19   7   9     5854.14     6149.12    258.77 o
 -17   7   9    24602.09    25436.30    719.74 o
 -15   7   9    52628.11    54484.79   1436.42 o
 -13   7   9    73264.77    76950.90   1990.99 o
 -11   7   9    55634.33    58618.52   1370.73 o
  -9   7   9    27261.37    27979.14    575.72 o
  -7   7   9     4597.23     4358.42    129.68 o
  -5   7   9     2240.52     2378.04     90.60 o
  -3   7   9     2155.06     2291.74     78.93 o
  -1   7   9    24335.20    24155.12    493.70 o
   1   7   9    79987.34    78907.64   1668.28 o
   3   7   9   101246.00   101356.64   2370.31 o
   5   7   9   115470.73   114627.26   2283.49 o
   7   7   9    65444.32    63847.57   1340.57 o
   9   7   9    30128.62    28869.23    649.89 o
  11   7   9     4636.10     4417.25    169.89 o
  13   7   9     1411.52     1122.00    114.93 o
  15   7   9     5354.49     5191.39    261.45 o
  17   7   9     7213.29     6569.10    307.02 o
  19   7   9    15533.15    14442.74    566.83 o
  21   7   9    14914.39    13947.47    774.35 o
 -20   8   9     2478.75     2682.64    341.36 o
 -18   8   9     7816.10     8559.86    570.07 o
 -16   8   9    14272.71    15016.25    650.01 o
 -14   8   9    17857.83    19690.30    699.12 o
 -12   8   9    19417.86    19768.06    691.59 o
 -10   8   9    21784.46    22100.56    748.70 o
  -8   8   9    17070.21    17154.29    518.96 o
  -6   8   9     4144.63     3609.85    181.85 o
  -4   8   9       15.40      -38.33     91.62 o
  -2   8   9    11442.04    11736.22    337.63 o
   0   8   9    20756.76    20256.49    504.92 o
   2   8   9    30947.12    31361.44    632.61 o
   4   8   9    33095.14    33808.49    718.96 o
   6   8   9    32957.52    32791.85    938.92 o
   8   8   9    18562.08    17922.95    551.56 o
  10   8   9     8923.87     8590.27    376.63 o
  12   8   9      874.28      849.40    116.29 o
  14   8   9      742.19      661.76    118.77 o
  16   8   9     1782.79     1809.16    170.69 o
  18   8   9     5544.50     5341.12    364.74 o
  20   8   9     6814.21     6517.25    323.76 o
 -17   9   9       88.18      145.99    266.63 o
 -15   9   9       11.53       90.53    252.56 o
 -13   9   9       21.85      -73.77    189.94 o
 -11   9   9       18.49      -12.43    151.70 o
  -9   9   9     1334.22     1568.75    230.27 o
  -7   9   9      697.70      510.70    141.94 o
  -5   9   9      487.50      532.75    134.59 o
  -3   9   9      654.19      637.12    118.15 o
  -1   9   9     1694.13     1531.05    132.86 o
   1   9   9     2572.47     2527.37    161.06 o
   3   9   9       17.74      151.90    107.85 o
   5   9   9       61.22      -33.01    133.47 o
   7   9   9      127.70      312.14    198.88 o
   9   9   9     1621.88     1533.22    257.93 o
  11   9   9     1322.11     1148.58     85.59 o
  13   9   9      109.64       87.46    101.84 o
  15   9   9      877.66      670.02     87.65 o
  17   9   9      618.91      644.40     94.69 o
 -14  10   9     6493.40     6950.67    537.46 o
 -12  10   9     7499.43     8009.94    533.61 o
 -10  10   9     5640.11     5472.57    328.93 o
  -8  10   9     3723.03     3689.37    338.80 o
  -6  10   9     1542.57     1310.92    198.51 o
  -4  10   9      718.92      558.17    158.16 o
  -2  10   9     7868.84     7663.89    363.18 o
   0  10   9    12081.75    11544.69    475.02 o
   2  10   9     9868.10     8513.64    507.83 o
   4  10   9     7196.86     6831.03    360.39 o
   6  10   9     4934.28     4390.77    914.55 o
   8  10   9     3163.89     2986.60    330.01 o
  10  10   9     3046.49     2755.87    327.52 o
  12  10   9      253.82       20.69    261.05 o
  -7  11   9     4899.99     4466.79    404.17 o
  -5  11   9      240.13     -155.64    162.64 o
  -3  11   9     2270.37     1771.60    312.90 o
  -1  11   9    10161.19     9783.59    587.87 o
   1  11   9    19702.48    18569.50    890.85 o
   3  11   9    29301.73    28745.50   1249.32 o
   5  11   9    28373.54    26050.00   1147.12 o
 -28   0  10    20735.34    20986.09    722.84 o
 -26   0  10    30751.68    31224.91    998.56 o
 -24   0  10    20008.81    20595.78    588.72 o
 -22   0  10     5782.86     6039.30    236.40 o
 -20   0  10      545.04      515.48     90.15 o
 -18   0  10    13127.34    13553.16    365.36 o
 -16   0  10    21645.21    21879.01    542.82 o
 -14   0  10    40750.13    39240.73    921.84 o
 -12   0  10    80386.77    79949.79   1676.44 o
 -10   0  10    84147.57    80845.80   1690.73 o
  -8   0  10   157134.39   161909.66   3084.88 o
  -6   0  10   122143.59   126617.59   2419.90 o
  -4   0  10    39308.89    40495.91    798.29 o
  -2   0  10      223.87      194.18     33.00 o
   0   0  10    24989.12    24465.54    699.79 o
   2   0  10   104845.47   103625.02   1852.41 o
   4   0  10   131540.77   135390.53   2776.46 o
   6   0  10   123917.41   127660.52   2842.60 o
   8   0  10    75178.38    75794.88   1699.22 o
  10   0  10    79486.45    80448.18   1534.14 o
  12   0  10    15454.98    14697.88    302.54 o
  14   0  10     7338.15     7137.71    183.53 o
  16   0  10    15774.81    16182.42    368.32 o
  18   0  10    38044.04    36507.92   1031.88 o
  20   0  10    56981.10    56426.96   1663.05 o
  22   0  10    39346.04    38262.91   3651.01 o
  24   0  10    21100.54    21310.43    900.65 o
  26   0  10     8666.72     8637.05    498.34 o
  28   0  10     2724.68     2895.62    316.60 o
 -29   1  10     9387.30     9793.90    345.78 o
 -27   1  10    11026.21    11358.29    323.46 o
 -25   1  10    11463.20    11637.90    288.09 o
 -23   1  10     8077.24     8490.01    227.54 o
 -21   1  10    15501.42    15558.09    323.80 o
 -19   1  10     1710.69     1779.28     78.98 o
 -17   1  10     4621.96     4414.09    120.99 o
 -15   1  10    34664.96    33925.18    569.93 o
 -13   1  10    54891.50    55015.89    822.36 o
 -11   1  10    64710.47    63519.33    907.59 o
  -9   1  10    67821.87    65925.89    937.42 o
  -7   1  10    76146.11    82718.52   1125.91 o
  -5   1  10    26414.88    25470.14    390.35 o
  -3   1  10     4159.02     4609.73     87.97 o
  -1   1  10     1894.67     1687.91     54.74 o
   1   1  10     5924.73     6639.17    158.73 o
   3   1  10    72982.42    70969.38   1036.93 o
   5   1  10    67870.04    70784.49   1077.17 o
   7   1  10    57949.42    56175.42    859.91 o
   9   1  10    40371.75    41210.41    636.41 o
  11   1  10     7405.69     7089.38    123.59 o
  13   1  10     3833.34     3809.62     79.02 o
  15   1  10     2233.70     2167.64     64.05 o
  17   1  10     7615.77     8062.69    157.08 o
  19   1  10    11096.26    11002.97    259.51 o
  21   1  10    20616.76    20529.20    477.85 o
  23   1  10    14677.89    14632.88    412.84 o
  25   1  10    10102.07    10757.73    393.42 o
  27   1  10     3775.61     4064.41    258.79 o
 -28   2  10      565.94      695.87    129.75 o
 -26   2  10     1166.66     1162.93    113.41 o
 -24   2  10      450.48      372.89     97.18 o
 -22   2  10      116.03      -74.22     74.22 o
 -20   2  10     2366.91     2457.40    106.89 o
 -18   2  10      992.10      844.68     63.85 o
 -16   2  10      118.51      162.20     53.42 o
 -14   2  10     2214.80     2317.65     82.54 o
 -12   2  10     8235.23     8168.29    145.18 o
 -10   2  10     3732.58     3648.86     84.13 o
  -8   2  10      939.22      930.95     40.65 o
  -6   2  10      554.53      664.51     34.67 o
  -4   2  10      104.66       85.31     25.79 o
  -2   2  10    13972.01    16148.22    234.36 o
   0   2  10     5384.67     5998.71    125.23 o
   2   2  10      325.06      459.78     32.73 o
   4   2  10     7951.30     7714.46    141.99 o
   6   2  10     5993.83     5876.34    111.21 o
   8   2  10      325.26      303.01     31.99 o
  10   2  10       68.74      113.22     31.37 o
  12   2  10       13.72       32.69     25.43 o
  14   2  10        0.27       -2.02     28.75 o
  16   2  10     1847.09     1719.56     66.08 o
  18   2  10      357.14      380.17     64.65 o
  20   2  10     1122.53     1150.84     90.55 o
  22   2  10     1404.81     1553.17    128.56 o
  24   2  10      381.26      495.32    116.05 o
  26   2  10       60.74      153.23    122.55 o
 -27   3  10     3542.48     3772.29    193.33 o
 -25   3  10     2161.19     2016.01    124.51 o
 -23   3  10     2301.32     2222.57    121.68 o
 -21   3  10     1138.24     1074.24     96.09 o
 -19   3  10      141.15       99.60     74.09 o
 -17   3  10      907.91      955.65     87.77 o
 -15   3  10     7051.99     7095.75    157.89 o
 -13   3  10    29331.82    29853.39    457.16 o
 -11   3  10    36950.63    36159.61    525.50 o
  -9   3  10    23190.60    23171.52    334.06 o
  -7   3  10     7567.22     7158.79    121.53 o
  -5   3  10     3442.62     3014.90     79.55 o
  -3   3  10     2305.49     2472.45     70.00 o
  -1   3  10     2155.12     2222.13     68.57 o
   1   3  10      374.21      426.29     39.98 o
   3   3  10    18648.74    18025.64    323.64 o
   5   3  10    49580.95    47543.50    779.82 o
   7   3  10    42261.79    42025.41    655.10 o
   9   3  10    20394.18    21021.84    339.59 o
  11   3  10     3735.52     3746.01     86.84 o
  13   3  10       51.92       35.04     35.81 o
  15   3  10     2641.11     2616.16     74.64 o
  17   3  10      676.11      753.25     53.38 o
  19   3  10     7039.01     7244.50    281.81 o
  21   3  10     7795.47     8407.17    272.92 o
  23   3  10     9081.33     9511.42    306.19 o
  25   3  10     3488.81     3928.79    205.93 o
  27   3  10     1141.43     1117.99    136.53 o
 -26   4  10    13871.88    14519.58    426.46 o
 -24   4  10    13967.84    14224.69    408.50 o
 -22   4  10     8438.74     8998.69    300.21 o
 -20   4  10      381.92      218.40     81.76 o
 -18   4  10     1464.86     1370.67     94.37 o
 -16   4  10    10540.84    10699.29    244.10 o
 -14   4  10    37001.20    36401.52    608.35 o
 -12   4  10    57205.89    57401.40    887.64 o
 -10   4  10    71022.73    68824.92   1065.81 o
  -8   4  10    63637.93    64485.21    918.62 o
  -6   4  10    44074.01    43682.61    629.41 o
  -4   4  10    31572.07    32310.67    538.14 o
  -2   4  10      856.66      907.24     44.11 o
   0   4  10    18774.34    18724.08    323.24 o
   2   4  10    45744.07    45023.56    740.15 o
   4   4  10    57332.24    54673.41   1192.85 o
   6   4  10    58715.47    54870.08    956.69 o
   8   4  10    57069.49    54967.03    908.60 o
  10   4  10    36558.20    38225.17    753.89 o
  12   4  10     3821.61     4159.17    105.97 o
  14   4  10      294.08      368.54     50.82 o
  16   4  10     6341.00     6657.26    183.06 o
  18   4  10    19224.44    18379.83    486.76 o
  20   4  10    30334.71    29860.71   1020.12 o
  22   4  10    22093.60    22320.26   1074.63 o
  24   4  10    13163.72    13568.74    498.57 o
  26   4  10     5422.17     5450.41    282.28 o
 -25   5  10    19216.18    20327.23    618.25 o
 -23   5  10    16702.90    16535.75    455.43 o
 -21   5  10     8099.16     8108.27    268.38 o
 -19   5  10       42.36      -30.78     87.82 o
 -17   5  10     2674.28     2597.99    120.45 o
 -15   5  10    20970.53    20324.51    487.14 o
 -13   5  10    36359.43    35922.66    679.70 o
 -11   5  10    57251.65    57121.11   1050.21 o
  -9   5  10    62630.29    65470.20   1125.59 o
  -7   5  10    56581.44    57080.39    935.71 o
  -5   5  10    25088.67    25689.65    436.51 o
  -3   5  10    18392.78    18964.29    329.79 o
  -1   5  10     4148.99     3981.11     96.51 o
   1   5  10    18809.84    19614.39    324.73 o
   3   5  10    41248.05    41613.79    773.27 o
   5   5  10    51082.30    50134.05    851.29 o
   7   5  10    36602.43    35913.54    637.53 o
   9   5  10    36621.69    36425.70    801.33 o
  11   5  10    13021.50    12855.19    254.82 o
  13   5  10     1020.47     1067.46     67.32 o
  15   5  10     3339.78     3290.32    157.09 o
  17   5  10    15082.80    14666.25    497.61 o
  19   5  10    19883.47    19561.58    670.87 o
  21   5  10    15358.86    15446.76    533.20 o
  23   5  10    12221.46    11857.99    638.15 o
  25   5  10     5429.17     5525.65    267.58 o
 -24   6  10     4411.52     4869.68    255.55 o
 -22   6  10     3874.50     3787.33    228.33 o
 -20   6  10     1873.73     1756.61    166.77 o
 -18   6  10      680.37      445.99    136.78 o
 -16   6  10      560.14      435.65    121.27 o
 -14   6  10    15570.42    16130.93    437.72 o
 -12   6  10    21566.00    22094.62    519.91 o
 -10   6  10    24594.60    26644.31    603.81 o
  -8   6  10    10777.46    11169.60    261.82 o
  -6   6  10     4287.34     4737.81    173.31 o
  -4   6  10    10842.75    10678.33    217.47 o
  -2   6  10     3429.50     3438.42    103.26 o
   0   6  10     1605.27     1707.23     67.61 o
   2   6  10     4205.15     4252.99    116.56 o
   4   6  10    19518.25    19487.43    362.77 o
   6   6  10    15850.12    15777.49    342.17 o
   8   6  10    12239.31    12209.01    245.48 o
  10   6  10     3442.66     3332.36    123.38 o
  12   6  10       82.77       14.51     73.50 o
  14   6  10       25.52      -14.85     85.15 o
  16   6  10     2458.83     2513.31    197.37 o
  18   6  10     2488.37     2177.96    168.66 o
  20   6  10     7385.57     6963.27    329.23 o
  22   6  10     6467.70     6475.25    570.15 o
 -21   7  10        0.42       19.87    157.82 o
 -19   7  10        4.52     -120.15    139.49 o
 -17   7  10      718.01      540.93    122.19 o
 -15   7  10      354.80      492.22    135.60 o
 -13   7  10      131.69      302.56    134.05 o
 -11   7  10       41.53      241.75     83.22 o
  -9   7  10       22.94       56.29     70.93 o
  -7   7  10       15.73        6.11     53.61 o
  -5   7  10        5.43       25.36     50.75 o
  -3   7  10      515.65      526.60     57.48 o
  -1   7  10     1718.83     1827.93     83.82 o
   1   7  10      767.07      841.82     61.35 o
   3   7  10       45.63      120.88     60.86 o
   5   7  10      284.37      513.71     67.78 o
   7   7  10     4010.15     4285.82    155.42 o
   9   7  10     1179.89     1129.00     86.46 o
  11   7  10     1478.23     1514.92    124.25 o
  13   7  10       55.18      -92.89     92.89 o
  15   7  10      168.74      170.39    114.02 o
  17   7  10       16.69       16.92    118.68 o
  19   7  10       65.52      271.73    128.42 o
  21   7  10       46.63      139.61    140.72 o
 -20   8  10      344.46       -4.67    256.23 o
 -18   8  10       45.14      323.79    256.89 o
 -16   8  10     3830.06     3927.38    263.97 o
 -14   8  10    11942.02    13081.53    508.83 o
 -12   8  10    24497.37    26041.45    869.33 o
 -10   8  10    23045.42    22667.89    633.80 o
  -8   8  10    14162.54    13985.27    372.90 o
  -6   8  10     6102.01     5697.14    188.25 o
  -4   8  10      688.83      568.17     49.74 o
  -2   8  10       73.42       42.96     43.81 o
   0   8  10     3334.29     3157.55    111.97 o
   2   8  10    15474.96    15552.11    375.12 o
   4   8  10    21018.18    20805.39    484.13 o
   6   8  10    24849.82    24909.62    785.51 o
   8   8  10    13593.14    13279.39    507.06 o
  10   8  10     5467.00     5648.32    264.08 o
  12   8  10     3292.79     3114.43    195.65 o
  14   8  10       67.27       24.55    108.14 o
  16   8  10      996.06      726.26    136.60 o
  18   8  10     3090.43     3172.55    223.12 o
 -17   9  10     3300.12     3636.78    388.77 o
 -15   9  10    10154.18    10800.47    620.74 o
 -13   9  10    15094.35    17134.28    816.86 o
 -11   9  10    27895.09    29494.43    981.19 o
  -9   9  10    34716.98    36120.13   1167.05 o
  -7   9  10    31038.85    31020.46   1012.30 o
  -5   9  10    12804.66    12752.89    488.24 o
  -3   9  10     1682.03     1434.03    240.13 o
  -1   9  10     1419.92     1282.81    132.61 o
   1   9  10    13676.85    13029.72    419.27 o
   3   9  10    27658.02    26932.83    952.28 o
   5   9  10    30891.18    28131.27   1171.79 o
   7   9  10    27439.39    26850.43    863.17 o
   9   9  10    16443.11    16026.46    640.49 o
  11   9  10    11745.03    11569.16    439.68 o
  13   9  10     3046.55     2961.56    190.76 o
  15   9  10     1301.26      866.65    129.15 o
 -12  10  10    15076.11    16409.75    825.52 o
 -10  10  10    18093.91    18386.60    878.34 o
  -8  10  10    19658.40    19825.95    709.14 o
  -6  10  10    16873.71    16789.23    620.32 o
  -4  10  10     4809.17     4519.82    286.40 o
  -2  10  10        3.80     -116.85    147.33 o
   0  10  10     4229.86     4319.16    276.33 o
   2  10  10    10072.54     9303.26    540.23 o
   4  10  10    12980.17    12479.73    894.92 o
   6  10  10    13578.47    12121.45    782.67 o
   8  10  10    10717.32     9496.67    763.60 o
  10  10  10     6449.70     6625.88    482.16 o
  12  10  10     1780.41     1441.55    299.85 o
  -5  11  10      285.90     -136.55    169.09 o
  -3  11  10      258.04      248.85    253.45 o
  -1  11  10      560.67      912.28    272.64 o
   1  11  10       87.43      167.77    238.10 o
   3  11  10     1502.35     1721.73    412.76 o
   5  11  10     2636.75     2724.29    434.05 o
 -27   1  11     3969.95     4065.24    198.50 o
 -25   1  11     6559.35     6815.66    212.87 o
 -23   1  11     5838.14     6261.88    192.79 o
 -21   1  11     4513.89     4710.36    151.47 o
 -19   1  11     5374.07     5684.02    146.18 o
 -17   1  11     1282.77     1280.16     69.44 o
 -15   1  11      138.25      117.55     49.70 o
 -13   1  11     4738.50     4878.10    122.09 o
 -11   1  11    21400.22    21286.41    326.04 o
  -9   1  11    36838.59    36712.10    536.17 o
  -7   1  11    51838.08    50687.68    727.35 o
  -5   1  11    41618.05    41275.46    573.62 o
  -3   1  11     5625.34     6042.32    124.91 o
  -1   1  11     5733.44     6022.41    134.21 o
   1   1  11    18075.56    17866.93    401.36 o
   3   1  11     9184.14     8683.01    166.39 o
   5   1  11    20229.28    19135.90    306.88 o
   7   1  11    26061.86    26170.38    411.77 o
   9   1  11    47201.36    46341.74    714.70 o
  11   1  11    48980.91    48100.51    741.50 o
  13   1  11    13241.19    13137.18    212.41 o
  15   1  11      300.89      398.39     40.55 o
  17   1  11     2318.63     2041.76     89.01 o
  19   1  11     7363.91     7473.39    198.06 o
  21   1  11     8761.74     8890.26    229.63 o
  23   1  11     5897.69     6665.97    328.68 o
  25   1  11     5087.40     5713.51    288.32 o
  27   1  11     3182.85     3409.17    230.12 o
 -28   2  11     7020.28     7431.84    280.70 o
 -26   2  11    11251.61    11250.25    316.07 o
 -24   2  11    15653.21    16252.89    404.06 o
 -22   2  11    12299.67    11929.75    314.42 o
 -20   2  11    11513.78    11835.77    263.95 o
 -18   2  11     1916.56     1822.75     82.46 o
 -16   2  11     1081.61      884.31     63.76 o
 -14   2  11    16533.03    17107.89    308.90 o
 -12   2  11    47741.91    46439.10    726.47 o
 -10   2  11    96982.40    97438.93   1428.42 o
  -8   2  11    71256.39    70710.82   1040.89 o
  -6   2  11    67636.92    64155.10    944.99 o
  -4   2  11    23328.18    23501.28    333.72 o
  -2   2  11    19182.72    19282.38    313.16 o
   0   2  11     2776.80     3063.48     71.59 o
   2   2  11    24687.71    23831.38    361.20 o
   4   2  11   128622.75   124212.76   2053.61 o
   6   2  11   187072.25   186857.98   2907.87 o
   8   2  11   160012.86   162270.06   2452.65 o
  10   2  11    99680.67   100131.52   1519.89 o
  12   2  11    36145.82    37305.82    582.93 o
  14   2  11     5617.28     5659.89    108.95 o
  16   2  11      926.50      998.61     68.85 o
  18   2  11      820.59      828.74     75.18 o
  20   2  11    12934.30    12914.43    299.02 o
  22   2  11    26098.19    26223.05    660.75 o
  24   2  11    32346.09    33908.80   1034.29 o
  26   2  11    19417.75    21414.64    777.77 o
 -27   3  11     7612.19     7858.46    290.03 o
 -25   3  11     9496.52     9551.29    280.00 o
 -23   3  11     9909.05    10358.32    290.30 o
 -21   3  11     7630.51     7764.66    234.05 o
 -19   3  11     6913.96     6660.22    205.69 o
 -17   3  11      343.55      451.53     73.89 o
 -15   3  11     3200.97     3338.94    112.57 o
 -13   3  11    33177.54    32708.48    544.75 o
 -11   3  11    59608.27    59286.45    880.66 o
  -9   3  11    66957.51    65605.55    932.86 o
  -7   3  11    71855.35    71100.23   1129.75 o
  -5   3  11    40282.45    37796.07    737.49 o
  -3   3  11    19733.24    20389.86    333.32 o
  -1   3  11     1402.58     1315.13     49.89 o
   1   3  11    15726.99    16018.26    277.70 o
   3   3  11    60593.36    62006.66   1276.16 o
   5   3  11   131514.33   126868.63   2320.96 o
   7   3  11   145849.64   144979.55   2910.95 o
   9   3  11    88616.85    90351.41   1598.59 o
  11   3  11    60790.68    60445.52    984.43 o
  13   3  11    15506.49    15468.25    291.15 o
  15   3  11     6220.09     6422.08    148.43 o
  17   3  11      278.00      222.98     50.38 o
  19   3  11     4056.84     4155.96    153.63 o
  21   3  11    14423.87    14653.76    427.91 o
  23   3  11    18516.82    18555.64    494.33 o
  25   3  11    17893.17    18344.57    498.83 o
 -26   4  11     1807.48     1844.21    169.98 o
 -24   4  11     4590.51     4598.23    313.57 o
 -22   4  11     3367.52     3622.28    185.04 o
 -20   4  11      318.72      267.12     86.09 o
 -18   4  11     1489.18     1171.42     91.34 o
 -16   4  11     1040.82     1119.57     77.77 o
 -14   4  11      477.35      387.92     55.51 o
 -12   4  11     1862.39     1810.76     72.44 o
 -10   4  11     8723.33     8295.67    199.61 o
  -8   4  11    26633.18    26294.51    475.19 o
  -6   4  11    19436.14    19069.47    303.84 o
  -4   4  11      704.82      753.62     47.44 o
  -2   4  11       97.96      282.40     39.87 o
   0   4  11     3471.15     3612.54     95.35 o
   2   4  11     8103.05     7878.88    156.05 o
   4   4  11     6204.12     6352.06    139.77 o
   6   4  11    16440.75    15622.38    306.12 o
   8   4  11    18015.86    17833.93    311.65 o
  10   4  11    22000.84    22516.56    387.69 o
  12   4  11    15566.05    15685.60    296.94 o
  14   4  11     7907.42     8143.48    193.16 o
  16   4  11      406.15      390.60     70.63 o
  18   4  11     1231.81      893.27    107.30 o
  20   4  11     2951.39     3095.52    187.64 o
  22   4  11     4615.76     4612.40    251.64 o
  24   4  11     4526.99     4507.12    243.44 o
 -25   5  11     1684.84     2000.68    188.67 o
 -23   5  11     1691.84     1730.22    136.45 o
 -21   5  11      669.14      696.53    108.29 o
 -19   5  11       73.87      -81.62     86.74 o
 -17   5  11       79.35      -34.39     62.12 o
 -15   5  11      957.06      979.60     92.87 o
 -13   5  11      697.44      817.23     68.65 o
 -11   5  11     2695.09     2773.34    104.57 o
  -9   5  11     8132.94     8605.08    200.72 o
  -7   5  11     7274.42     7612.69    171.98 o
  -5   5  11    14320.80    15063.00    289.90 o
  -3   5  11     1129.50     1281.81     59.91 o
  -1   5  11      808.01      802.45     61.43 o
   1   5  11      928.54      876.33     51.58 o
   3   5  11      815.68      740.63     50.41 o
   5   5  11     2093.14     2247.47     75.24 o
   7   5  11     3074.07     2962.36     87.77 o
   9   5  11    10259.18    10347.99    212.29 o
  11   5  11     5889.44     5944.06    190.94 o
  13   5  11     4615.54     4739.20    154.91 o
  15   5  11      289.57      229.56     92.10 o
  17   5  11       23.30        7.06     90.28 o
  19   5  11     1191.11     1365.50    135.14 o
  21   5  11     1329.27     1175.06    137.31 o
  23   5  11     1050.70     1217.64    150.81 o
 -24   6  11     9133.97     9358.62    618.74 o
 -22   6  11     7672.98     7933.78    535.18 o
 -20   6  11     2953.42     2655.55    195.35 o
 -18   6  11       31.34     -114.93    114.93 o
 -16   6  11     2699.66     2591.68    170.65 o
 -14   6  11    10952.42    11849.00    390.45 o
 -12   6  11    22455.64    23034.11    540.17 o
 -10   6  11    40352.58    42972.20    864.97 o
  -8   6  11    49323.07    50686.77   1007.80 o
  -6   6  11    52667.29    55405.41   1018.28 o
  -4   6  11    31438.56    31568.62    565.55 o
  -2   6  11     4219.48     4357.73    120.58 o
   0   6  11     3780.82     3732.50    110.19 o
   2   6  11    32831.58    32546.33    580.22 o
   4   6  11    59999.15    58957.26   1020.80 o
   6   6  11    60439.39    58934.39   1314.78 o
   8   6  11    62176.69    60436.16   1107.83 o
  10   6  11    48580.33    47428.13    995.32 o
  12   6  11    30799.75    31994.94   1155.74 o
  14   6  11    11839.16    12353.41    594.00 o
  16   6  11      454.46      465.57    112.48 o
  18   6  11     2595.47     2638.45    232.60 o
  20   6  11     6566.36     6609.23    347.98 o
  22   6  11     9394.74    10041.03    430.46 o
 -21   7  11     5933.11     5962.76    337.14 o
 -19   7  11     3607.66     3710.59    260.00 o
 -17   7  11      151.06      124.21    119.34 o
 -15   7  11     3322.50     3923.41    208.92 o
 -13   7  11    21286.37    22201.57    633.26 o
 -11   7  11    39848.14    41030.82    982.22 o
  -9   7  11    49141.49    50235.46   1182.88 o
  -7   7  11    35796.58    37018.68    747.60 o
  -5   7  11    20363.57    20492.16    434.67 o
  -3   7  11     5024.02     5121.07    150.67 o
  -1   7  11     1311.67     1087.28     69.77 o
   1   7  11     1318.35     1370.66     72.81 o
   3   7  11    26950.35    26563.21    514.79 o
   5   7  11    67876.67    68443.36   1341.33 o
   7   7  11   104226.63   103823.28   2557.87 o
   9   7  11    66916.82    66189.57   2163.60 o
  11   7  11    28548.18    27716.51    992.50 o
  13   7  11    10777.39    10910.71    566.72 o
  15   7  11     4872.56     4511.45    271.58 o
  17   7  11       63.49      135.51    124.72 o
  19   7  11     2520.31     2470.23    219.02 o
  21   7  11     9937.66     9724.12    433.53 o
 -18   8  11     1467.42     1491.38    143.46 o
 -16   8  11      175.11       75.60    100.35 o
 -14   8  11      976.54      948.28    105.70 o
 -12   8  11     7415.11     7737.07    277.95 o
 -10   8  11    14677.48    14964.07    448.09 o
  -8   8  11    14592.45    15051.81    444.57 o
  -6   8  11    10511.81    10099.26    290.08 o
  -4   8  11     3692.21     3490.50    143.46 o
  -2   8  11      571.82      460.08     70.89 o
   0   8  11     1008.04     1055.32     83.78 o
   2   8  11     7072.86     7260.53    225.51 o
   4   8  11    13120.29    13162.51    357.09 o
   6   8  11    18279.23    18971.97    812.95 o
   8   8  11    19655.14    18924.74    635.39 o
  10   8  11    16498.66    16143.72    559.46 o
  12   8  11     9170.90     8891.26    385.41 o
  14   8  11     4214.30     4400.59    313.39 o
  16   8  11       56.07        0.22    123.87 o
  18   8  11     2011.78     1863.99    228.45 o
 -15   9  11       28.76     -199.18    241.12 o
 -13   9  11      455.29      665.25    252.05 o
 -11   9  11      104.29       95.56    193.56 o
  -9   9  11       20.55      -37.19    145.31 o
  -7   9  11      103.08      264.04    147.45 o
  -5   9  11       63.09      201.88    141.75 o
  -3   9  11      382.26      410.15    140.65 o
  -1   9  11     1889.12     1799.99    141.89 o
   1   9  11      596.63      409.19    119.23 o
   3   9  11       37.15      -44.42    123.07 o
   5   9  11       15.06      -62.16     75.09 o
   7   9  11      193.02      235.22     89.67 o
   9   9  11      312.53      517.01    175.81 o
  11   9  11      462.60      460.17    133.68 o
  13   9  11        1.86     -101.11    108.74 o
  15   9  11       19.37     -117.55    117.55 o
 -12  10  11     2493.41     2711.91    335.96 o
 -10  10  11     6614.98     7556.73    509.87 o
  -8  10  11    15667.81    16802.98    628.29 o
  -6  10  11    11213.34    11338.80    479.12 o
  -4  10  11     4546.01     4272.36    289.83 o
  -2  10  11      358.21      215.88    156.59 o
   0  10  11      304.98      357.36    162.73 o
   2  10  11     4504.87     4302.43    361.20 o
   4  10  11     4836.39     4634.57    390.17 o
   6  10  11     5382.35     5183.16    411.79 o
   8  10  11     6604.50     6047.11    544.36 o
  10  10  11     6064.95     5988.19    441.65 o
  -1  11  11      168.76       16.59    449.53 o
   1  11  11     1729.53     1874.44    531.92 o
 -28   0  12     5116.31     4907.02    488.67 o
 -26   0  12    14576.62    15552.81    572.54 o
 -24   0  12    29540.79    29953.49    960.36 o
 -22   0  12    52225.95    52744.95   1378.66 o
 -20   0  12    28593.61    29283.35    795.23 o
 -18   0  12     7969.27     7832.67    250.26 o
 -16   0  12     1775.81     1401.84    101.18 o
 -14   0  12    18344.47    17254.71    440.84 o
 -12   0  12    31373.05    30645.13    672.90 o
 -10   0  12    89159.59    87777.46   1837.12 o
  -8   0  12   182866.19   191481.08   3639.57 o
  -6   0  12   254440.06   269804.53   6064.17 o
  -4   0  12   198267.30   206522.27   3941.57 o
  -2   0  12   133754.44   138595.89   2842.05 o
   0   0  12    13117.49    12584.35    288.77 o
   2   0  12      968.78     1226.55     52.52 o
   4   0  12     9229.63     8937.28    240.24 o
   6   0  12    37815.37    41136.07    942.23 o
   8   0  12    84036.61    86896.68   1950.23 o
  10   0  12   108105.77   111017.78   2482.69 o
  12   0  12   164736.84   162499.66   4063.78 o
  14   0  12    45733.83    45924.53    968.30 o
  16   0  12    27264.97    27767.54    741.55 o
  18   0  12     4274.15     4127.05    184.52 o
  20   0  12      680.90      544.90    119.07 o
  22   0  12     1146.68     1158.89    148.21 o
  24   0  12     6678.25     6322.89    413.88 o
  26   0  12    13549.55    13984.15    690.50 o
 -27   1  12     5938.05     6363.85    238.74 o
 -25   1  12     9155.24     9252.61    257.59 o
 -23   1  12    15964.08    16230.02    372.70 o
 -21   1  12    16239.79    16935.41    352.58 o
 -19   1  12     7673.66     7883.40    195.96 o
 -17   1  12     4511.40     4733.23    131.06 o
 -15   1  12      765.59      731.88     59.27 o
 -13   1  12     9326.42     8768.21    181.87 o
 -11   1  12    37189.39    37230.38    546.64 o
  -9   1  12   113347.39   114058.93   1608.66 o
  -7   1  12    87939.09    90515.45   1279.19 o
  -5   1  12    74210.88    76805.38   1086.62 o
  -3   1  12    78605.91    77290.21   1311.23 o
  -1   1  12    68625.16    68184.54   1347.85 o
   1   1  12     5053.83     3960.63    113.55 o
   3   1  12       46.70       48.55     45.90 o
   5   1  12    24571.27    24642.64    390.17 o
   7   1  12    38313.99    40282.95    624.51 o
   9   1  12    53855.03    52875.95    813.73 o
  11   1  12    64155.19    64191.75    984.08 o
  13   1  12    38476.62    37491.11    617.17 o
  15   1  12    15537.43    15612.51    295.03 o
  17   1  12     6468.64     6510.35    179.58 o
  19   1  12      201.00      304.98     72.32 o
  21   1  12      895.24      758.10     85.82 o
  23   1  12     3308.56     3533.99    185.21 o
  25   1  12     4851.93     5553.49    287.72 o
 -26   2  12      192.92      141.68    106.59 o
 -24   2  12       31.26      -21.65     95.06 o
 -22   2  12     1265.07      958.16    102.78 o
 -20   2  12     2038.12     2374.92    124.33 o
 -18   2  12     1220.32     1081.36     73.70 o
 -16   2  12      382.09      444.68     60.06 o
 -14   2  12       60.14       47.35     50.87 o
 -12   2  12      268.81      211.36     46.07 o
 -10   2  12     2888.28     2882.71     81.56 o
  -8   2  12     2031.34     1935.72     74.04 o
  -6   2  12     5750.02     5518.33    112.29 o
  -4   2  12      404.08      494.00     32.38 o
  -2   2  12     3179.74     3001.08     77.55 o
   0   2  12      130.72      123.23     31.13 o
   2   2  12      523.61      453.00     31.68 o
   4   2  12      454.92      663.09     60.03 o
   6   2  12       57.38       32.83     36.36 o
   8   2  12      808.52      857.33     42.39 o
  10   2  12     1628.24     1658.85     57.95 o
  12   2  12     2740.92     2883.09     85.06 o
  14   2  12      267.84      308.56     45.21 o
  16   2  12     1416.05     1375.21     79.66 o
  18   2  12      338.47      296.35     71.80 o
  20   2  12       78.32        1.07     74.07 o
  22   2  12      116.50      170.72    105.37 o
  24   2  12      900.68     1103.45    134.38 o
  26   2  12      187.96      271.26    126.84 o
 -27   3  12     1535.62     1518.87    171.21 o
 -25   3  12     3905.95     4227.37    182.04 o
 -23   3  12     5556.91     5885.63    221.51 o
 -21   3  12     3776.01     4077.49    166.97 o
 -19   3  12     6913.98     7263.57    220.77 o
 -17   3  12     4220.35     4437.99    136.08 o
 -15   3  12      473.86      466.33     62.09 o
 -13   3  12     8165.68     7587.85    164.69 o
 -11   3  12    29929.81    30190.35    483.28 o
  -9   3  12    28495.91    27018.37    435.19 o
  -7   3  12    21690.00    20870.25    404.57 o
  -5   3  12    18979.44    18185.84    388.46 o
  -3   3  12    16639.37    16435.08    277.15 o
  -1   3  12    10148.39    10014.20    179.28 o
   1   3  12     5566.49     5397.72    105.09 o
   3   3  12      365.54      412.72     34.96 o
   5   3  12     3519.66     3414.56     97.84 o
   7   3  12    24531.92    23571.40    609.31 o
   9   3  12    17266.69    17116.19    350.54 o
  11   3  12    15646.86    15622.70    314.32 o
  13   3  12    16098.03    16115.76    324.06 o
  15   3  12     7271.57     7256.04    191.30 o
  17   3  12     1871.25     1796.73     88.21 o
  19   3  12      944.67      975.90     79.12 o
  21   3  12       73.22      163.76     90.26 o
  23   3  12     1260.84     1399.20    119.81 o
  25   3  12     2785.35     2959.50    167.32 o
 -26   4  12    11424.96    12091.66    427.89 o
 -24   4  12    19202.70    19708.60    527.47 o
 -22   4  12    19166.52    19708.60    520.84 o
 -20   4  12    14769.88    15052.21    373.18 o
 -18   4  12    10937.51    11602.15    301.87 o
 -16   4  12      757.32      706.52     79.16 o
 -14   4  12     3087.91     2713.44     95.17 o
 -12   4  12    20713.76    20811.03    362.28 o
 -10   4  12    54295.42    52454.94    988.44 o
  -8   4  12    93519.94    92341.70   1992.07 o
  -6   4  12   121955.79   120684.70   2050.91 o
  -4   4  12   104999.26   106149.20   1715.99 o
  -2   4  12    50881.01    50948.88    839.22 o
   0   4  12    19939.43    20818.40    380.33 o
   2   4  12     1685.95     1588.84     71.34 o
   4   4  12     8889.82     8540.69    171.67 o
   6   4  12    30845.21    30816.07    584.70 o
   8   4  12    56729.04    56426.64   1283.15 o
  10   4  12    49757.81    50512.14    916.31 o
  12   4  12    51938.63    51962.91    956.73 o
  14   4  12    38621.00    39449.20    738.86 o
  16   4  12    14689.49    14949.01    336.80 o
  18   4  12     1376.19     1353.69    127.58 o
  20   4  12       37.23       46.95    106.12 o
  22   4  12     2887.66     2805.84    191.77 o
  24   4  12     4173.78     4273.96    239.98 o
 -25   5  12    12613.71    13479.33    502.38 o
 -23   5  12    20399.17    21828.96    645.57 o
 -21   5  12    16027.16    16497.99    449.39 o
 -19   5  12    10432.91    10849.04    320.04 o
 -17   5  12     2242.72     2074.85    161.53 o
 -15   5  12       78.75      -15.79     78.72 o
 -13   5  12     1904.80     1930.75    101.19 o
 -11   5  12    16679.00    16466.13    338.31 o
  -9   5  12    48472.80    49581.75    918.81 o
  -7   5  12    95600.01    96847.06   1664.32 o
  -5   5  12   164131.52   169544.08   3037.31 o
  -3   5  12    64205.34    65116.42   1123.77 o
  -1   5  12    24236.33    24967.46    430.47 o
   1   5  12     1136.73     1043.73     73.64 o
   3   5  12      178.06      210.54     43.35 o
   5   5  12     5480.18     5639.46    127.16 o
   7   5  12    19338.55    19142.99    380.51 o
   9   5  12    49788.94    47497.98   1185.67 o
  11   5  12    48851.92    49831.15    922.43 o
  13   5  12    43556.13    44789.81   1328.16 o
  15   5  12    17535.16    18273.45    436.20 o
  17   5  12     4094.26     4184.78    212.33 o
  19   5  12      172.53       77.02    111.10 o
  21   5  12     1062.50      941.43    135.14 o
  23   5  12     2672.43     2534.62    184.78 o
 -22   6  12     4368.79     4017.79    400.45 o
 -20   6  12     6202.01     6298.32    281.24 o
 -18   6  12     5461.63     4919.25    242.68 o
 -16   6  12      529.42      724.02    163.84 o
 -14   6  12     1716.59     1994.22    153.43 o
 -12   6  12     7055.63     7555.20    255.93 o
 -10   6  12    17435.61    18367.67    401.23 o
  -8   6  12    14831.29    15479.46    345.07 o
  -6   6  12    31857.02    32933.29    625.08 o
  -4   6  12    19713.73    20518.04    406.99 o
  -2   6  12    12262.27    12839.24    258.39 o
   0   6  12    10683.48    10852.38    224.08 o
   2   6  12     5735.83     5378.79    136.62 o
   4   6  12      905.92      969.87     62.06 o
   6   6  12     6545.13     6796.60    170.69 o
   8   6  12    21034.25    20598.75    572.27 o
  10   6  12    14665.31    14730.60    347.63 o
  12   6  12    10179.25    10354.98    260.23 o
  14   6  12     6480.93     6565.01    238.66 o
  16   6  12     4866.71     5181.91    213.89 o
  18   6  12      352.72      464.29    137.42 o
  20   6  12       30.01      -19.04    135.52 o
  22   6  12      565.19      495.71    159.39 o
 -21   7  12      518.63      485.97    203.07 o
 -19   7  12       90.49      296.27    176.33 o
 -17   7  12       48.86      -55.74    123.54 o
 -15   7  12       72.58       18.57    116.77 o
 -13   7  12       20.08        0.05    107.15 o
 -11   7  12       15.84       79.45     99.72 o
  -9   7  12       22.41      154.85     87.16 o
  -7   7  12      225.19      251.66     68.93 o
  -5   7  12     1239.24     1297.68    113.22 o
  -3   7  12      177.13      172.42     60.05 o
  -1   7  12     1061.02     1144.53     72.79 o
   1   7  12      446.06      425.82     61.69 o
   3   7  12      467.74      469.85     65.60 o
   5   7  12       65.09       32.65     82.88 o
   7   7  12      649.61      860.76    104.66 o
   9   7  12      485.04      525.13     91.81 o
  11   7  12       87.41      166.81    101.83 o
  13   7  12       29.31        2.08    123.91 o
  15   7  12       36.25       76.67    120.39 o
  17   7  12        4.99      -34.64    119.77 o
  19   7  12       25.28      -22.87    128.42 o
 -18   8  12     4569.96     5111.75    271.16 o
 -16   8  12      891.41      867.34    136.30 o
 -14   8  12      648.71      693.98    136.87 o
 -12   8  12     9729.36    10306.84    342.18 o
 -10   8  12    17475.09    18218.31    532.18 o
  -8   8  12    22426.80    23312.43    653.83 o
  -6   8  12    17427.87    17906.77    462.95 o
  -4   8  12    15885.70    15905.13    417.32 o
  -2   8  12    14581.29    14220.44    353.24 o
   0   8  12    10256.51    10133.69    289.32 o
   2   8  12     1613.05     1381.38     96.95 o
   4   8  12     2624.87     2554.21    149.73 o
   6   8  12    15343.19    15931.70    749.83 o
   8   8  12    19854.03    19786.17    658.74 o
  10   8  12    19142.33    18259.53    622.07 o
  12   8  12     8283.36     8105.59    339.74 o
  14   8  12     5165.79     5197.40    266.24 o
  16   8  12     4284.80     4268.77    251.11 o
  18   8  12     1824.85     2037.55    237.76 o
 -15   9  12      102.63      147.62    257.39 o
 -13   9  12     4028.57     4483.52    392.10 o
 -11   9  12    14491.89    14852.53    565.48 o
  -9   9  12    31137.68    33602.41   1094.18 o
  -7   9  12    48909.98    52622.06   1640.01 o
  -5   9  12    49585.61    52045.23   1620.42 o
  -3   9  12    35582.44    36019.09   1012.56 o
  -1   9  12    13589.70    13245.29    359.68 o
   1   9  12     1303.71      837.56     91.41 o
   3   9  12      619.61      578.22    149.48 o
   5   9  12     6145.20     5999.18    265.74 o
   7   9  12    12245.35    12113.40    447.33 o
   9   9  12    28856.85    28482.04    918.19 o
  11   9  12    31735.72    30851.88    987.16 o
  13   9  12    22230.59    22841.89   1384.54 o
 -10  10  12    10681.13    11460.06    982.56 o
  -8  10  12    23570.30    25393.94   1642.21 o
  -6  10  12    29952.44    32056.39   1305.81 o
  -4  10  12    25989.54    26456.28    920.91 o
  -2  10  12    17669.95    16968.20    769.01 o
   0  10  12     6921.46     6946.10    454.64 o
   2  10  12      254.70      263.20    400.88 o
   4  10  12     1524.77     1664.88    468.33 o
   6  10  12     7384.71     6919.94    706.09 o
   8  10  12    14588.50    14825.76   1119.13 o
 -27   1  13      350.91      220.59    125.28 o
 -25   1  13     3447.06     3217.19    151.97 o
 -23   1  13    10604.08    11191.43    286.97 o
 -21   1  13    18883.04    19716.62    402.95 o
 -19   1  13    11528.68    11895.75    266.25 o
 -17   1  13     6215.77     6083.43    152.39 o
 -15   1  13     4566.63     4522.71    128.15 o
 -13   1  13     4570.44     4140.71    119.03 o
 -11   1  13     3836.50     3986.79    103.83 o
  -9   1  13     1113.18     1170.91     56.96 o
  -7   1  13    22445.32    23046.08    362.35 o
  -5   1  13    42201.65    43105.33    620.82 o
  -3   1  13    34552.00    34818.13    557.30 o
  -1   1  13    29461.49    27803.40    630.75 o
   1   1  13     7678.74     7668.10    135.32 o
   3   1  13     1791.94     1540.09     80.38 o
   5   1  13      381.52      473.51     32.03 o
   7   1  13      931.28      931.86     47.37 o
   9   1  13    12002.15    11725.58    202.09 o
  11   1  13    13123.95    12870.96    220.01 o
  13   1  13    27609.70    28097.30    496.57 o
  15   1  13    19952.01    20362.71    426.30 o
  17   1  13     4685.64     4892.79    155.25 o
  19   1  13      106.68       93.13     71.57 o
  21   1  13     1728.07     1567.72    101.37 o
  23   1  13     3896.89     3872.46    226.98 o
  25   1  13     3269.92     3010.54    215.29 o
 -26   2  13     4958.48     4896.85    204.17 o
 -24   2  13    11173.07    11601.86    319.18 o
 -22   2  13    25555.98    26459.18    605.50 o
 -20   2  13    40419.76    41226.98    894.06 o
 -18   2  13    48561.25    49455.05    977.75 o
 -16   2  13    43575.40    43248.45    723.14 o
 -14   2  13    12178.63    12247.28    236.87 o
 -12   2  13      606.56      704.91     59.21 o
 -10   2  13     7882.31     7624.02    142.91 o
  -8   2  13    34185.09    34169.24    500.32 o
  -6   2  13    38606.23    37512.23    545.11 o
  -4   2  13    85161.93    83275.13   1366.65 o
  -2   2  13    87114.78    87965.34   1602.94 o
   0   2  13    99264.27   102381.34   1494.74 o
   2   2  13    26560.63    29105.15    590.18 o
   4   2  13     2382.83     2290.64     99.58 o
   6   2  13    14998.53    14353.22    356.51 o
   8   2  13    29977.54    30173.94    476.02 o
  10   2  13    52640.61    53443.32    866.02 o
  12   2  13    28188.26    28421.64    474.96 o
  14   2  13    47553.54    48006.60    880.33 o
  16   2  13    20065.69    19742.74    417.26 o
  18   2  13     9906.59    10362.89    254.35 o
  20   2  13      308.22      325.07     82.72 o
  22   2  13     1647.70     1561.92    132.64 o
  24   2  13     6485.27     6938.01    265.18 o
 -25   3  13     6991.21     6997.33    241.71 o
 -23   3  13    13644.72    14519.10    372.92 o
 -21   3  13    26876.58    28142.10    635.58 o
 -19   3  13    28204.77    29046.77    649.17 o
 -17   3  13    25941.22    26763.03    521.99 o
 -15   3  13    13542.25    13458.82    273.77 o
 -13   3  13     3637.50     3822.40    121.00 o
 -11   3  13      356.97      366.53     51.08 o
  -9   3  13    13935.74    13727.76    229.04 o
  -7   3  13    36559.78    35089.74    530.85 o
  -5   3  13    49638.92    48984.09   1085.65 o
  -3   3  13    69490.40    71159.34   1148.32 o
  -1   3  13    61866.92    64119.77   1116.23 o
   1   3  13    36342.38    38734.38    642.40 o
   3   3  13     9722.52     9810.61    166.63 o
   5   3  13     2227.41     2232.71    137.17 o
   7   3  13    11847.61    11518.62    356.06 o
   9   3  13    37790.12    37631.35    698.81 o
  11   3  13    34788.32    35176.02    667.73 o
  13   3  13    40502.11    40680.09    808.38 o
  15   3  13    24285.69    24319.00    543.72 o
  17   3  13    12230.63    12170.21    308.19 o
  19   3  13     1376.92     1413.89     83.97 o
  21   3  13     1171.58      965.93     97.33 o
  23   3  13     6177.48     6277.01    230.96 o
  25   3  13     7456.43     7706.71    266.53 o
 -24   4  13     2096.25     2003.93    174.96 o
 -22   4  13     4487.06     4713.41    212.32 o
 -20   4  13     6030.14     5916.12    205.92 o
 -18   4  13     8111.20     8024.81    256.65 o
 -16   4  13     5351.73     5152.98    166.63 o
 -14   4  13     1615.52     1642.20     74.33 o
 -12   4  13       37.44       -2.72     48.68 o
 -10   4  13      326.10      226.13     66.07 o
  -8   4  13     6059.43     5403.86    164.38 o
  -6   4  13     5057.77     4920.14    133.76 o
  -4   4  13    29736.14    29003.35    494.82 o
  -2   4  13    11475.06    12505.07    234.69 o
   0   4  13     1526.31     1332.40     64.14 o
   2   4  13      369.34      328.05     43.27 o
   4   4  13       45.17       78.39     37.82 o
   6   4  13      123.42      185.51     42.21 o
   8   4  13      138.02       97.83     51.83 o
  10   4  13     7786.60     7794.42    184.55 o
  12   4  13    10684.05    10666.40    236.77 o
  14   4  13    10234.42    10450.94    262.85 o
  16   4  13     1640.59     1773.31    117.14 o
  18   4  13      257.52      301.41    100.74 o
  20   4  13      541.28      453.91    150.20 o
  22   4  13      693.48      674.75    141.06 o
  24   4  13      318.38      332.81    140.02 o
 -23   5  13     1788.73     2047.83    202.95 o
 -21   5  13     1656.54     1753.98    128.41 o
 -19   5  13     1451.29     1767.21    125.13 o
 -17   5  13      488.21      426.19    122.05 o
 -15   5  13      391.79      442.19     96.41 o
 -13   5  13        7.53      -71.77     71.77 o
 -11   5  13       93.02        0.78     60.50 o
  -9   5  13     1339.76     1467.25     81.91 o
  -7   5  13     5911.58     6435.71    181.39 o
  -5   5  13     9407.97     9566.11    206.96 o
  -3   5  13     3684.55     4104.65    122.62 o
  -1   5  13     4454.09     4759.93    122.69 o
   1   5  13      805.11      842.82     56.15 o
   3   5  13       45.24       32.38     43.19 o
   5   5  13       13.52       15.02     34.18 o
   7   5  13      365.08      242.91     57.95 o
   9   5  13      827.87      856.08     69.65 o
  11   5  13     2723.55     2571.84    113.13 o
  13   5  13     6527.85     7014.97    200.92 o
  15   5  13     5937.58     6455.05    231.24 o
  17   5  13     1107.10     1203.33    133.95 o
  19   5  13      116.43      103.24    116.19 o
  21   5  13        2.11      -33.32    121.91 o
  23   5  13      153.51       32.75    135.14 o
 -22   6  13    12924.84    12506.34    630.10 o
 -20   6  13    17310.92    16852.22   1146.37 o
 -18   6  13    16212.25    17099.77    786.65 o
 -16   6  13     9455.56     9568.99    443.43 o
 -14   6  13     3759.24     3679.58    206.38 o
 -12   6  13        7.93      -39.74     96.51 o
 -10   6  13     5290.28     5544.58    173.96 o
  -8   6  13    20191.80    21276.19    454.45 o
  -6   6  13    43078.04    43979.52    821.83 o
  -4   6  13    47748.29    50311.74    880.47 o
  -2   6  13    35214.33    36421.00    650.37 o
   0   6  13    24661.61    25514.24    466.73 o
   2   6  13    11182.31    11452.75    235.31 o
   4   6  13     3939.40     3901.09    125.28 o
   6   6  13      716.76      557.16     78.91 o
   8   6  13    15451.42    15395.79    398.42 o
  10   6  13    33380.01    33262.57    779.59 o
  12   6  13    42920.42    43471.63    873.42 o
  14   6  13    28567.97    29191.12   1011.09 o
  16   6  13    10811.46    10989.75    434.62 o
  18   6  13     3148.51     3244.03    219.69 o
  20   6  13      192.29      327.89    139.37 o
 -19   7  13    26422.63    28999.59    973.80 o
 -17   7  13    24751.41    26134.11    881.23 o
 -15   7  13    10760.52    11477.04    390.55 o
 -13   7  13      834.41      865.13    127.13 o
 -11   7  13     2731.80     2927.06    172.52 o
  -9   7  13    10629.75    10986.63    317.58 o
  -7   7  13    19294.57    20767.89    476.11 o
  -5   7  13    31480.78    31504.15    646.29 o
  -3   7  13    50212.59    51695.55   1027.80 o
  -1   7  13    44014.55    43754.92    875.41 o
   1   7  13    26093.16    26210.81    544.82 o
   3   7  13     1822.27     1891.22    107.11 o
   5   7  13     2886.89     3006.26    136.49 o
   7   7  13    13202.42    13471.98    506.85 o
   9   7  13    18653.75    19353.44    601.88 o
  11   7  13    22540.20    21831.96    676.54 o
  13   7  13    22458.82    21659.41    719.74 o
  15   7  13    13531.78    13553.33    497.33 o
  17   7  13     8003.13     7532.03    579.20 o
  19   7  13     2637.58     2831.20    259.33 o
 -18   8  13     9539.07    10041.09    506.49 o
 -16   8  13     5929.98     6211.64    362.83 o
 -14   8  13     4057.20     4098.05    241.68 o
 -12   8  13      756.57      650.47    113.23 o
 -10   8  13      102.60      195.58     98.89 o
  -8   8  13     3124.16     2968.51    159.97 o
  -6   8  13    10638.28    10788.28    311.89 o
  -4   8  13    20272.19    20748.29    475.38 o
  -2   8  13    13140.64    13275.53    326.59 o
   0   8  13     8659.38     8763.61    266.62 o
   2   8  13     1685.22     1517.37    120.69 o
   4   8  13       24.27       77.64     99.04 o
   6   8  13     1960.84     1981.78    223.31 o
   8   8  13     3878.18     3780.71    257.35 o
  10   8  13     5744.92     5613.76    512.84 o
  12   8  13     6767.08     6312.25    355.99 o
  14   8  13     7678.95     7569.97    394.21 o
  16   8  13     3120.39     3103.19    258.25 o
 -13   9  13      436.55      338.95    384.29 o
 -11   9  13      519.11      575.60    378.21 o
  -9   9  13      408.85      511.23    214.70 o
  -7   9  13       22.79       29.75     74.35 o
  -5   9  13      292.82      280.42     83.39 o
  -3   9  13      145.07      232.82    119.24 o
  -1   9  13       21.49       13.13    168.48 o
   1   9  13        3.62      -88.54     88.54 o
   3   9  13       94.08      -57.05     97.06 o
   5   9  13       27.25     -106.37    106.37 o
   7   9  13      446.66      424.24    123.86 o
   9   9  13       19.19       35.99    121.99 o
  11   9  13       25.49      241.00    160.90 o
  13   9  13      410.81      574.58    153.46 o
  -8  10  13     3123.99     3579.68    555.70 o
  -6  10  13     7018.59     7755.97    786.27 o
  -4  10  13    11765.08    11972.03    624.81 o
  -2  10  13    10036.38    10427.21   1395.60 o
   0  10  13     2288.77     2440.40    288.04 o
   2  10  13      873.86      691.72    431.29 o
   4  10  13      202.47      139.34    393.69 o
   6  10  13       35.10     -142.10    388.16 o
   8  10  13     1191.33     1811.96    487.69 o
 -26   0  14       62.27     -146.24    162.90 o
 -24   0  14     5376.67     5875.89    316.96 o
 -22   0  14    11681.19    11490.39    384.92 o
 -20   0  14    17131.39    17012.40    504.49 o
 -18   0  14    19515.90    19793.86    565.24 o
 -16   0  14    31974.82    31554.72    768.30 o
 -14   0  14    34955.78    34377.95    825.26 o
 -12   0  14    20515.53    20404.79    513.37 o
 -10   0  14     1616.97     1862.83    126.20 o
  -8   0  14    24864.00    24340.32    543.67 o
  -6   0  14   109479.76   114829.99   2386.56 o
  -4   0  14   149381.45   157086.77   2793.88 o
  -2   0  14   155767.08   155977.53   3198.35 o
   0   0  14    70188.86    66808.97   1702.00 o
   2   0  14    52099.98    49005.22   1097.50 o
   4   0  14     9590.56     9077.98    219.61 o
   6   0  14      456.87      428.97     63.87 o
   8   0  14     8905.43     9008.50    281.53 o
  10   0  14    51336.90    52684.05   1351.68 o
  12   0  14    61680.57    61931.04   1581.46 o
  14   0  14    68026.67    69512.25   1772.27 o
  16   0  14    73222.97    75220.80   2230.19 o
  18   0  14    36584.54    37350.27   1152.94 o
  20   0  14    12450.71    13201.28    476.66 o
  22   0  14     2863.04     3041.41    209.03 o
  24   0  14        6.68      -91.55    143.16 o
 -25   1  14      218.42      113.41    114.86 o
 -23   1  14     3136.73     3143.66    154.94 o
 -21   1  14     6373.02     6411.81    191.90 o
 -19   1  14    16476.91    16774.03    353.13 o
 -17   1  14    19617.39    19024.37    350.60 o
 -15   1  14    12754.85    12817.17    251.05 o
 -13   1  14     3262.98     3296.77    109.59 o
 -11   1  14      837.36      888.78     58.69 o
  -9   1  14     2863.70     2769.82     84.27 o
  -7   1  14    16881.37    17236.80    280.16 o
  -5   1  14    42073.63    43436.60    684.40 o
  -3   1  14    68866.87    69977.85   1216.97 o
  -1   1  14    59222.08    57117.57   1276.70 o
   1   1  14    43973.44    42097.35    683.62 o
   3   1  14    33144.16    31791.21    563.84 o
   5   1  14     4637.68     4685.35     97.30 o
   7   1  14     4336.67     4329.09     97.25 o
   9   1  14    24893.46    24994.81    400.04 o
  11   1  14    55767.76    56859.14    970.74 o
  13   1  14    25434.99    26195.04    533.36 o
  15   1  14    42218.27    42940.34    848.41 o
  17   1  14    29730.20    30656.48    622.85 o
  19   1  14    15482.70    16148.22    361.51 o
  21   1  14     6364.62     6893.58    226.31 o
  23   1  14       38.94      101.73    121.19 o
  25   1  14      853.12      593.86    164.64 o
 -26   2  14      327.84      250.27    113.56 o
 -24   2  14       23.92     -103.28    103.28 o
 -22   2  14      195.09      205.50     99.84 o
 -20   2  14       61.63       87.01     93.26 o
 -18   2  14      759.02      838.63     89.21 o
 -16   2  14     4128.27     4045.82    136.80 o
 -14   2  14     1623.71     1716.90     97.48 o
 -12   2  14       80.43       90.26     53.64 o
 -10   2  14     4688.73     4456.09    108.87 o
  -8   2  14     2176.85     2029.69     68.06 o
  -6   2  14       42.27       54.77     36.30 o
  -4   2  14       77.28      182.43     39.09 o
  -2   2  14     3622.11     3628.42     94.85 o
   0   2  14     6629.77     6912.39    182.99 o
   2   2  14     7916.23     8172.06    165.13 o
   4   2  14      959.30      804.12     61.78 o
   6   2  14     1762.86     1527.08     72.61 o
   8   2  14     4095.10     4054.46    105.14 o
  10   2  14     4357.61     4082.56    102.53 o
  12   2  14      220.91      171.05     48.91 o
  14   2  14     1212.94     1196.92     82.21 o
  16   2  14     1560.74     1588.13     92.01 o
  18   2  14     1520.61     1633.66     98.14 o
  20   2  14     1009.10     1102.96     94.81 o
  22   2  14      195.28      200.19     97.74 o
  24   2  14        1.96       -4.56    114.55 o
 -25   3  14      304.77      277.64    109.39 o
 -23   3  14      142.07      201.08    104.11 o
 -21   3  14     2062.15     2121.28    130.27 o
 -19   3  14     7855.65     8207.98    247.11 o
 -17   3  14    10743.02    11908.14    284.54 o
 -15   3  14     7908.58     7937.55    190.60 o
 -13   3  14     1265.21     1335.98     76.50 o
 -11   3  14     1305.36     1441.90     67.43 o
  -9   3  14     3955.21     3470.86     97.93 o
  -7   3  14     9728.02     9178.34    165.80 o
  -5   3  14    11056.54    11000.16    215.15 o
  -3   3  14    12182.87    12244.73    263.54 o
  -1   3  14    18116.52    18673.45    331.19 o
   1   3  14    34550.77    35359.70    624.83 o
   3   3  14    10350.36    10095.19    223.96 o
   5   3  14      169.66      147.00     45.49 o
   7   3  14     5976.95     5703.36    199.40 o
   9   3  14    12400.44    11903.64    267.45 o
  11   3  14    11298.00    11424.45    264.64 o
  13   3  14     9897.25     9713.09    305.97 o
  15   3  14     6250.94     6883.01    209.55 o
  17   3  14     8177.08     8303.42    239.59 o
  19   3  14     5779.72     6059.16    227.19 o
  21   3  14     1289.83     1404.71    129.24 o
  23   3  14      112.56       51.28    134.56 o
 -24   4  14     2072.34     1844.55    169.88 o
 -22   4  14     5631.95     5651.86    231.79 o
 -20   4  14    18172.21    19174.38    458.09 o
 -18   4  14    20337.89    20888.25    485.63 o
 -16   4  14    19626.27    20184.97    467.01 o
 -14   4  14    16665.75    16889.21    307.91 o
 -12   4  14     5360.91     5376.50    158.96 o
 -10   4  14      203.36      312.63     67.16 o
  -8   4  14    12891.72    12265.65    251.87 o
  -6   4  14    57602.52    56562.97    983.02 o
  -4   4  14    57542.13    57180.86    943.19 o
  -2   4  14    83332.88    86136.11   1439.14 o
   0   4  14    67994.47    69736.59   1269.41 o
   2   4  14    41495.94    42269.34    700.22 o
   4   4  14    12246.45    11840.56    220.47 o
   6   4  14       84.74       88.52     51.51 o
   8   4  14     6272.67     5720.55    145.88 o
  10   4  14    25363.13    24491.39    471.95 o
  12   4  14    49193.91    49719.26   1127.22 o
  14   4  14    45469.77    47884.21   1294.13 o
  16   4  14    37323.15    39961.66    911.58 o
  18   4  14    23141.74    23515.62    595.93 o
  20   4  14    10850.91    11343.28    390.41 o
  22   4  14     2915.45     3125.63    204.33 o
 -23   5  14     4547.86     4854.63    242.08 o
 -21   5  14    10390.73     9996.51    346.79 o
 -19   5  14    15587.65    16367.45    588.83 o
 -17   5  14    13710.42    13947.95    520.67 o
 -15   5  14    11124.31    12080.55    343.50 o
 -13   5  14     5798.90     5991.65    200.75 o
 -11   5  14     1446.80     1419.98     85.77 o
  -9   5  14     1384.68     1361.62     83.22 o
  -7   5  14    26012.64    26847.45    519.33 o
  -5   5  14    50627.59    52798.36    981.99 o
  -3   5  14    63541.61    65084.66   1223.57 o
  -1   5  14    75049.43    74393.70   1278.65 o
   1   5  14    44984.66    45345.47    792.64 o
   3   5  14    17982.36    17219.56    367.70 o
   5   5  14     1591.19     1564.57     77.57 o
   7   5  14     3811.93     3819.89    123.07 o
   9   5  14    10710.41    10611.27    235.37 o
  11   5  14    32066.45    31067.77    634.94 o
  13   5  14    48512.95    49837.65   1064.83 o
  15   5  14    45622.03    46549.07   1123.17 o
  17   5  14    24815.38    25550.06    684.83 o
  19   5  14    17709.24    19485.82    671.52 o
  21   5  14     5302.22     5818.89    309.23 o
 -22   6  14      392.55       12.17    202.96 o
 -20   6  14     3191.91     2857.52    546.57 o
 -18   6  14     4916.25     5005.04    338.34 o
 -16   6  14     6799.39     6546.85    360.86 o
 -14   6  14     4276.16     4356.40    256.51 o
 -12   6  14      288.92      161.00    103.62 o
 -10   6  14     1990.72     1945.56    126.22 o
  -8   6  14     6322.15     6362.28    184.59 o
  -6   6  14     9911.98     9824.34    228.19 o
  -4   6  14     2796.02     3162.66    111.00 o
  -2   6  14    15750.82    15676.27    307.87 o
   0   6  14    20583.45    20601.37    410.84 o
   2   6  14    13565.21    14069.96    321.29 o
   4   6  14     5799.23     5709.73    172.10 o
   6   6  14     1593.04     1550.36    154.79 o
   8   6  14     4677.09     4655.98    195.39 o
  10   6  14     9598.41     9210.91    255.65 o
  12   6  14    12551.24    12083.92    315.25 o
  14   6  14    12219.23    12296.01    395.90 o
  16   6  14     7463.98     7494.89    347.07 o
  18   6  14     7037.83     7121.55    400.15 o
  20   6  14     4855.40     5178.75    338.57 o
 -19   7  14      470.43      489.54    239.51 o
 -17   7  14      406.03      622.42    483.26 o
 -15   7  14       24.67      -75.80    180.38 o
 -13   7  14        0.60       43.90    145.66 o
 -11   7  14        6.18      -93.38    124.62 o
  -9   7  14       11.41     -101.60    101.60 o
  -7   7  14       92.87       75.24     79.44 o
  -5   7  14      602.79      581.65     84.93 o
  -3   7  14     2449.17     2467.54    121.96 o
  -1   7  14      911.51     1030.76     87.28 o
   1   7  14      495.44      723.30    127.46 o
   3   7  14        9.03       25.02     88.05 o
   5   7  14       36.81      -21.07     83.19 o
   7   7  14       48.72       -3.05     87.28 o
   9   7  14      930.03      971.50    106.30 o
  11   7  14       36.30       34.38    112.99 o
  13   7  14       12.08      121.70    254.90 o
  15   7  14       47.87       99.56    142.62 o
  17   7  14       31.07      204.23    161.61 o
 -16   8  14    11580.63    13000.56    607.76 o
 -14   8  14     5361.94     6084.09    360.22 o
 -12   8  14      841.52      795.75    136.46 o
 -10   8  14     1227.59     1173.33    137.03 o
  -8   8  14     5442.01     5624.43    266.39 o
  -6   8  14     5572.25     5582.28    226.72 o
  -4   8  14    12930.71    13340.99    360.71 o
  -2   8  14    19934.87    20100.09    662.33 o
   0   8  14    24005.15    25009.75    695.01 o
   2   8  14    17615.75    17655.54    519.37 o
   4   8  14     5857.65     6128.47    388.27 o
   6   8  14      557.78      430.53    151.23 o
   8   8  14     2346.58     2121.31    319.32 o
  10   8  14     6228.02     6122.59    345.72 o
  12   8  14    10054.53    10496.70    497.79 o
  14   8  14    13376.18    14258.34    631.93 o
  16   8  14    10441.17    11068.59    654.67 o
 -13   9  14     5463.60     5634.30    390.92 o
 -11   9  14      917.82      792.13    116.61 o
  -9   9  14     2336.60     2352.01    188.77 o
  -7   9  14    12531.38    12930.90    464.94 o
  -5   9  14    27834.95    28811.74    915.30 o
  -3   9  14    38770.53    39448.00   1219.26 o
  -1   9  14    32198.66    32342.34   1296.30 o
   1   9  14    17629.37    16866.97    585.10 o
   3   9  14     7697.90     7580.48    393.25 o
   5   9  14     1158.61     1063.39    143.72 o
   7   9  14      574.48      625.74    254.90 o
   9   9  14     5390.03     5604.70    453.40 o
  11   9  14    12325.08    12649.86    572.29 o
  -6  10  14     6501.33     6934.32    692.27 o
  -4  10  14    14906.36    17234.88   1237.46 o
  -2  10  14    16846.59    17414.30    811.26 o
   0  10  14    10874.75    11435.18    950.49 o
   2  10  14     6433.57     6912.20    753.65 o
   4  10  14     2595.00     2882.43    518.10 o
 -25   1  15       20.72       46.27    122.35 o
 -23   1  15     3209.04     3042.58    153.94 o
 -21   1  15     7794.40     7996.49    231.02 o
 -19   1  15    15791.56    15836.06    340.19 o
 -17   1  15    20944.86    20858.86    399.84 o
 -15   1  15    20263.90    20463.31    370.98 o
 -13   1  15    15405.73    15131.46    284.52 o
 -11   1  15     7000.99     6859.13    158.38 o
  -9   1  15       99.34      133.63     45.70 o
  -7   1  15      590.59      542.91     44.43 o
  -5   1  15    17377.14    17259.77    293.62 o
  -3   1  15    37473.91    38055.32    600.76 o
  -1   1  15    50553.49    50147.83   1013.98 o
   1   1  15    34418.23    33090.80    587.41 o
   3   1  15    33730.30    31631.05    523.05 o
   5   1  15    31250.57    30088.05    734.63 o
   7   1  15    17142.69    16860.74    296.11 o
   9   1  15     4103.67     3972.34    123.64 o
  11   1  15     4014.28     4135.59    138.40 o
  13   1  15    15960.93    16680.77    360.67 o
  15   1  15    14971.80    15534.42    344.30 o
  17   1  15     9846.91    10641.70    263.26 o
  19   1  15     7260.27     7767.78    239.81 o
  21   1  15     4375.58     4535.03    189.08 o
  23   1  15     3688.82     4036.34    203.36 o
 -24   2  15     1193.13     1028.74    120.97 o
 -22   2  15     8084.96     8425.02    261.78 o
 -20   2  15    19934.22    19944.37    476.05 o
 -18   2  15    46517.47    47619.12    947.34 o
 -16   2  15    53148.34    54404.39    953.82 o
 -14   2  15    53898.29    54927.67    957.52 o
 -12   2  15    40829.90    40545.09    716.31 o
 -10   2  15    12630.79    12732.76    231.59 o
  -8   2  15       15.11       26.61     37.99 o
  -6   2  15    11607.22    11700.86    203.35 o
  -4   2  15    53594.12    53836.00    935.20 o
  -2   2  15    79864.95    78638.07   1635.70 o
   0   2  15   121125.84   122624.21   2089.99 o
   2   2  15   108816.83   110244.95   2218.41 o
   4   2  15    90989.24    93037.65   2203.70 o
   6   2  15    35942.48    34804.70    773.01 o
   8   2  15     8653.50     8390.63    163.75 o
  10   2  15      164.92       61.66     45.00 o
  12   2  15     9022.99     8809.58    199.77 o
  14   2  15    12945.00    13430.14    355.43 o
  16   2  15    23017.72    23753.13    496.40 o
  18   2  15    22886.28    24154.36    507.63 o
  20   2  15    19814.02    20528.80    444.29 o
  22   2  15     9320.32     9926.41    287.17 o
  24   2  15     2419.24     2296.48    204.89 o
 -25   3  15       40.11       23.65    121.04 o
 -23   3  15     4167.91     4118.12    184.48 o
 -21   3  15    10509.89    11376.08    313.49 o
 -19   3  15    22288.49    22278.53    519.31 o
 -17   3  15    34817.88    35684.50    781.17 o
 -15   3  15    38375.42    39322.63    701.16 o
 -13   3  15    30161.33    29830.45    539.95 o
 -11   3  15    12443.46    13174.50    247.60 o
  -9   3  15      981.42     1005.46     56.52 o
  -7   3  15      239.38      253.38     39.55 o
  -5   3  15    22177.35    22303.59    460.14 o
  -3   3  15    41966.93    42417.44   1125.22 o
  -1   3  15    80243.50    81469.63   1523.69 o
   1   3  15    78035.71    79819.83   1393.06 o
   3   3  15    58411.64    58387.74   1260.06 o
   5   3  15    41109.65    39811.23    987.98 o
   7   3  15    13338.19    12764.47    364.69 o
   9   3  15     2331.85     2311.01    132.07 o
  11   3  15     1381.74     1224.10     89.25 o
  13   3  15     8412.29     8672.38    240.60 o
  15   3  15    17709.41    18494.19    435.57 o
  17   3  15    20048.62    20858.64    486.38 o
  19   3  15    14225.90    14849.73    413.84 o
  21   3  15     8318.15     9180.52    335.53 o
  23   3  15     3154.68     3406.39    242.68 o
 -24   4  15       33.82       30.88    147.60 o
 -22   4  15     2233.54     2152.22    158.32 o
 -20   4  15     3665.69     3607.97    165.73 o
 -18   4  15     3343.35     3256.09    146.64 o
 -16   4  15     1468.17     1671.31    105.69 o
 -14   4  15     3409.09     3198.37    106.36 o
 -12   4  15     9430.09     9545.27    228.44 o
 -10   4  15     8696.56     7661.58    193.91 o
  -8   4  15     2064.18     2041.59    100.17 o
  -6   4  15     6494.48     6556.21    182.14 o
  -4   4  15    14608.80    14453.74    306.39 o
  -2   4  15     9978.61    10222.47    208.01 o
   0   4  15    10616.85    11558.08    253.67 o
   2   4  15     7149.91     7074.78    180.26 o
   4   4  15     8072.02     8859.70    219.90 o
   6   4  15     9324.37     8671.65    225.09 o
   8   4  15      934.45      914.50     71.78 o
  10   4  15       22.37      -66.99     66.99 o
  12   4  15     2554.39     2386.14    186.20 o
  14   4  15     3193.59     3041.95    152.41 o
  16   4  15     5593.22     5821.44    216.25 o
  18   4  15      525.59      493.29    120.46 o
  20   4  15      253.91      268.08    143.48 o
  22   4  15      115.04       68.72    142.45 o
 -23   5  15      368.05      443.45    273.70 o
 -21   5  15     1515.06     1216.40    384.84 o
 -19   5  15     1976.56     2205.14    266.53 o
 -17   5  15     1394.96     1287.84    167.17 o
 -15   5  15     2021.08     2234.19    152.87 o
 -13   5  15     1772.57     1679.67    125.12 o
 -11   5  15     1761.86     1489.76     96.13 o
  -9   5  15      100.49       86.19     73.65 o
  -7   5  15     1012.78      995.52     84.25 o
  -5   5  15     1671.06     1511.98     87.84 o
  -3   5  15     7812.14     7904.50    195.67 o
  -1   5  15     5822.02     5826.82    159.20 o
   1   5  15     3598.46     3723.55    134.07 o
   3   5  15     4006.43     4230.51    180.48 o
   5   5  15     1105.17     1101.08     82.94 o
   7   5  15      844.27      806.23     77.37 o
   9   5  15       26.11       -7.15     72.62 o
  11   5  15     1160.61      917.77    101.38 o
  13   5  15     2305.60     2382.42    135.09 o
  15   5  15     1753.06     1689.97    154.11 o
  17   5  15     1831.30     1884.37    152.05 o
  19   5  15     1882.96     1939.54    191.40 o
  21   5  15      597.39      848.03    170.73 o
 -20   6  15    12096.95    12306.97   1287.78 o
 -18   6  15    17435.85    16976.47   1449.79 o
 -16   6  15    18931.52    18610.71   1167.83 o
 -14   6  15    17847.61    17460.88   1122.80 o
 -12   6  15    12975.51    13093.57    488.96 o
 -10   6  15     9044.54     9274.05    330.57 o
  -8   6  15      134.48      114.81     88.35 o
  -6   6  15     4823.10     5026.38    167.70 o
  -4   6  15    22434.90    22515.64    479.83 o
  -2   6  15    36475.82    37112.57    751.53 o
   0   6  15    37581.16    38473.32    841.14 o
   2   6  15    31182.17    32665.83    823.44 o
   4   6  15    21509.30    22252.43    579.79 o
   6   6  15    15081.91    15137.36    391.85 o
   8   6  15     7293.95     6800.45    271.47 o
  10   6  15      391.76      239.60     81.41 o
  12   6  15     2882.47     2555.53    159.81 o
  14   6  15    10420.93    10195.83    351.05 o
  16   6  15    13735.13    15082.59    551.98 o
  18   6  15    11321.90    12435.99    489.69 o
 -19   7  15    15636.72    16101.91   1015.74 o
 -17   7  15    22668.38    23613.22   1002.83 o
 -15   7  15    30809.78    33747.11   1348.76 o
 -13   7  15    23025.34    24363.59    812.23 o
 -11   7  15    10982.69    10998.55    435.27 o
  -9   7  15     1066.18      950.95    125.98 o
  -7   7  15     2732.36     2862.54    173.03 o
  -5   7  15    11744.99    12090.71    337.47 o
  -3   7  15    23588.53    24302.38    676.25 o
  -1   7  15    48236.45    50067.59   1184.70 o
   1   7  15    61421.30    60639.01   1420.10 o
   3   7  15    56021.23    57689.23   1355.13 o
   5   7  15    29828.78    30551.41    955.82 o
   7   7  15     6148.43     6473.18    229.93 o
   9   7  15       60.62       -2.92     93.87 o
  11   7  15     2679.49     2406.18    214.74 o
  13   7  15     5523.20     5435.61    331.94 o
  15   7  15     9640.53     9939.83    485.62 o
  17   7  15    13756.38    14630.10    655.32 o
 -16   8  15    10135.78    10899.69    554.65 o
 -14   8  15     9810.35     9762.96    497.60 o
 -12   8  15     7699.25     8121.39    432.04 o
 -10   8  15     3627.98     3257.49    212.04 o
  -8   8  15       10.54      -52.63    116.10 o
  -6   8  15     3291.51     3491.44    215.32 o
  -4   8  15     8969.79     8911.53    360.43 o
  -2   8  15    18940.24    19392.55    558.59 o
   0   8  15    26370.24    26804.98    743.37 o
   2   8  15    22210.61    22647.03    644.85 o
   4   8  15    15967.71    17428.81    521.42 o
   6   8  15     9832.40    10327.13    611.34 o
   8   8  15     2226.52     2362.32    226.22 o
  10   8  15       59.15       29.23    143.18 o
  12   8  15     3546.02     3523.87    347.24 o
  14   8  15     6026.77     6139.31    366.57 o
 -11   9  15     1972.93     2043.35    204.77 o
  -9   9  15      942.01      893.70    139.08 o
  -7   9  15       73.30      123.61    119.72 o
  -5   9  15      418.80      445.86    145.66 o
  -3   9  15      760.44      736.99    143.21 o
  -1   9  15     1281.83     1411.05    139.72 o
   1   9  15      105.11       54.73    127.85 o
   3   9  15      552.76      493.40    124.39 o
   5   9  15     1633.32     1482.03    357.75 o
   7   9  15     1529.91     1283.62    171.43 o
   9   9  15     1245.91     1349.41    360.24 o
  -2  10  15     5087.85     6297.89    734.85 o
   0  10  15     5030.35     6040.23    717.71 o
 -24   0  16     3280.31     3682.52    259.98 o
 -22   0  16       32.80       51.90    124.02 o
 -20   0  16     2938.95     2730.56    174.66 o
 -18   0  16    12000.33    11664.46    383.86 o
 -16   0  16    22724.45    22561.56    575.81 o
 -14   0  16    27815.68    27501.24    679.85 o
 -12   0  16    37814.79    37340.15    892.02 o
 -10   0  16    65308.57    63022.83   1459.08 o
  -8   0  16    53245.17    53310.19   1239.31 o
  -6   0  16    16461.68    16244.50    375.92 o
  -4   0  16     3978.07     4029.24    154.65 o
  -2   0  16    23632.17    23699.44    570.84 o
   0   0  16    52046.98    50110.11   1154.99 o
   2   0  16    44034.85    40776.28    943.57 o
   4   0  16    35402.04    31699.00    964.72 o
   6   0  16    30496.19    30113.83   1312.70 o
   8   0  16    11095.75    11123.19    340.71 o
  10   0  16     3912.76     4041.89    182.29 o
  12   0  16       95.63       34.58    108.14 o
  14   0  16    24968.06    25497.13   1537.03 o
  16   0  16    27014.31    28187.39   1147.80 o
  18   0  16    24547.92    25604.17    829.46 o
  20   0  16    17529.38    19629.04   1085.36 o
  22   0  16     6140.39     6600.91    332.33 o
  24   0  16     3462.76     4082.45    310.62 o
 -25   1  16     2394.77     2573.63    170.52 o
 -23   1  16      683.78      553.21    115.09 o
 -21   1  16       71.33       -4.22     98.31 o
 -19   1  16     3749.44     3876.69    160.29 o
 -17   1  16    15894.90    15127.29    347.04 o
 -15   1  16    28459.91    27692.11    484.39 o
 -13   1  16    32858.90    31808.98    545.27 o
 -11   1  16    26246.05    25710.97    446.88 o
  -9   1  16     8586.26     8526.95    180.20 o
  -7   1  16     5663.62     6152.74    144.24 o
  -5   1  16       35.27      124.20     44.72 o
  -3   1  16      453.35      616.42     44.43 o
  -1   1  16    13927.42    13648.15    233.68 o
   1   1  16    42239.00    39550.89    623.98 o
   3   1  16    44163.10    42327.58    690.99 o
   5   1  16    27406.22    26471.89    632.83 o
   7   1  16    10345.14    10665.07    382.56 o
   9   1  16      312.39      181.17     71.36 o
  11   1  16     1265.41     1334.90     85.97 o
  13   1  16     7164.53     7238.42    197.22 o
  15   1  16    12209.56    12867.80    299.09 o
  17   1  16    17986.52    19282.27    458.06 o
  19   1  16    14940.35    16898.34    453.26 o
  21   1  16     9019.04     9351.13    327.99 o
  23   1  16     4590.29     4842.47    254.58 o
 -24   2  16       19.36     -102.61    112.33 o
 -22   2  16      542.82      367.40    112.34 o
 -20   2  16       27.39      -92.14     92.14 o
 -18   2  16     1536.24     1548.87    104.63 o
 -16   2  16     3545.12     3231.09    135.60 o
 -14   2  16     3427.32     3431.73    125.04 o
 -12   2  16      711.24      858.02     72.85 o
 -10   2  16      666.67      807.61     71.83 o
  -8   2  16     1242.41     1461.87     73.45 o
  -6   2  16      744.86      780.50     56.99 o
  -4   2  16     1123.05     1038.88     55.06 o
  -2   2  16       57.03      101.66     42.36 o
   0   2  16     2308.61     2271.34     96.68 o
   2   2  16     5406.48     5918.38    200.42 o
   4   2  16     6513.91     6695.00    178.90 o
   6   2  16     4065.99     3995.87    123.50 o
   8   2  16      328.99      128.00     80.83 o
  10   2  16      329.81      130.21     59.94 o
  12   2  16      145.95      -30.62     76.74 o
  14   2  16     1647.52     1493.42    100.36 o
  16   2  16     1033.68     1016.89     92.83 o
  18   2  16     1293.15     1288.46    103.80 o
  20   2  16     1378.62     1347.99    108.87 o
  22   2  16      464.49      456.46    151.55 o
 -23   3  16      575.27      477.81    119.33 o
 -21   3  16      236.82      117.82    109.43 o
 -19   3  16     1188.49     1119.16    120.65 o
 -17   3  16     4795.71     4614.57    202.20 o
 -15   3  16     8724.08     8685.97    232.12 o
 -13   3  16     7788.27     7781.98    198.20 o
 -11   3  16     6856.76     7332.13    185.49 o
  -9   3  16     2236.76     2028.90     83.40 o
  -7   3  16       43.06       41.25     47.76 o
  -5   3  16     2996.46     2530.61     96.75 o
  -3   3  16      110.75       49.18     55.79 o
  -1   3  16     6686.18     6954.63    165.41 o
   1   3  16    14301.57    15237.84    315.34 o
   3   3  16    23587.63    24004.45    670.56 o
   5   3  16    12750.02    13587.34    435.11 o
   7   3  16     4293.84     3998.30    177.13 o
   9   3  16      175.39      161.15    130.74 o
  11   3  16     1157.44     1114.49     98.50 o
  13   3  16     2773.91     2616.84    139.62 o
  15   3  16     3266.56     3271.61    159.96 o
  17   3  16     3926.83     4430.74    194.99 o
  19   3  16     4062.10     4217.28    221.72 o
  21   3  16     3962.92     4656.16    282.07 o
 -22   4  16       43.70        0.61    120.54 o
 -20   4  16     2293.42     2219.36    141.31 o
 -18   4  16     7884.67     8426.96    267.65 o
 -16   4  16    23311.52    23969.47    592.96 o
 -14   4  16    33419.65    33931.35    688.47 o
 -12   4  16    37811.36    37194.82    758.70 o
 -10   4  16    29305.55    28076.86    586.45 o
  -8   4  16    11520.05    11056.13    272.26 o
  -6   4  16     4355.01     4120.07    140.57 o
  -4   4  16      605.08      756.15     74.69 o
  -2   4  16    17378.17    17192.03    352.02 o
   0   4  16    38707.24    40282.67    818.41 o
   2   4  16    42035.76    43212.44    861.72 o
   4   4  16    39517.30    40771.49    997.65 o
   6   4  16    24074.26    25008.52    516.86 o
   8   4  16    12878.88    12730.41    480.17 o
  10   4  16     2242.44     1973.06    117.69 o
  12   4  16      998.36      879.27    105.21 o
  14   4  16     8042.35     7889.52    391.83 o
  16   4  16    16315.97    16394.27    440.16 o
  18   4  16    23680.30    24171.81    687.66 o
  20   4  16    15543.81    16903.63    608.17 o
 -21   5  16     1196.80      745.36    284.21 o
 -19   5  16     6668.29     6380.89    399.21 o
 -17   5  16    14062.55    13564.79    560.08 o
 -15   5  16    25190.71    24654.51    693.80 o
 -13   5  16    32601.54    31967.32    844.43 o
 -11   5  16    42945.71    43306.64    978.23 o
  -9   5  16    22565.59    22200.67    506.34 o
  -7   5  16     6512.95     6380.12    194.65 o
  -5   5  16      156.60       26.99     67.15 o
  -3   5  16    14563.99    14809.30    442.61 o
  -1   5  16    29249.00    29083.03    601.74 o
   1   5  16    30416.28    31598.60    700.69 o
   3   5  16    32410.22    33547.03    808.77 o
   5   5  16    24644.99    24362.11    550.62 o
   7   5  16    28561.23    27888.97    777.03 o
   9   5  16     8770.57     8456.35    398.15 o
  11   5  16       55.66       20.89     90.89 o
  13   5  16     8010.86     7593.54    308.27 o
  15   5  16    14901.92    15046.09    463.32 o
  17   5  16    24387.00    24701.15    899.00 o
  19   5  16    19017.55    20211.78    699.43 o
 -20   6  16      234.76       18.70    196.72 o
 -18   6  16     3176.84     2747.67    541.04 o
 -16   6  16     9257.50     7556.93    872.80 o
 -14   6  16    10663.04    10452.81    890.35 o
 -12   6  16     6979.60     6578.70    331.70 o
 -10   6  16     4819.81     4996.11    239.43 o
  -8   6  16     2366.16     2337.10    138.34 o
  -6   6  16     4572.69     4462.98    163.48 o
  -4   6  16       28.69      -11.16     74.23 o
  -2   6  16     1358.71     1286.96    105.08 o
   0   6  16    10508.84    10600.27    344.17 o
   2   6  16    14025.57    14050.18    387.24 o
   4   6  16    11676.83    11434.58    303.13 o
   6   6  16     4817.18     5043.67    214.23 o
   8   6  16     1421.38     1311.33    183.69 o
  10   6  16      478.25      352.58    131.12 o
  12   6  16     1596.34     1313.80    191.46 o
  14   6  16     1798.21     1560.28    139.36 o
  16   6  16     3095.80     3091.15    220.30 o
  18   6  16     6889.63     7400.56    359.19 o
 -17   7  16      356.67      238.78    298.86 o
 -15   7  16      114.21      -20.18    210.30 o
 -13   7  16      500.86      824.28    226.52 o
 -11   7  16       50.28      -13.65    186.33 o
  -9   7  16      234.33       91.06    134.25 o
  -7   7  16      148.13      -43.96    108.42 o
  -5   7  16     1441.67     1365.86    129.88 o
  -3   7  16     1359.17     1417.19    131.19 o
  -1   7  16      879.24      903.76    119.73 o
   1   7  16     1070.00     1208.68    116.96 o
   3   7  16     2234.32     2488.84    146.24 o
   5   7  16     4482.49     4772.46    203.85 o
   7   7  16     1709.21     1755.89    123.75 o
   9   7  16      964.00      923.97    134.30 o
  11   7  16        5.58     -104.68    121.21 o
  13   7  16      523.24      286.75    158.21 o
  15   7  16     1292.89     1224.76    190.48 o
 -14   8  16    12949.75    13517.24    636.35 o
 -12   8  16     9042.41     9285.42    488.39 o
 -10   8  16     4148.56     4389.98    313.16 o
  -8   8  16     3319.05     2884.50    248.31 o
  -6   8  16      397.14      466.83    137.30 o
  -4   8  16      353.06      291.98    125.09 o
  -2   8  16     3480.63     3454.10    189.45 o
   0   8  16     9962.48    10482.67    355.99 o
   2   8  16    20447.52    22099.04    740.22 o
   4   8  16    21191.10    22536.40    805.35 o
   6   8  16    10257.36    11452.28    410.06 o
   8   8  16     2877.53     3158.52    263.48 o
  10   8  16       91.22      -16.02    152.21 o
  12   8  16       84.80       15.31    154.93 o
  -9   9  16    13947.84    14302.46    623.00 o
  -7   9  16     5394.60     5444.45    325.16 o
  -5   9  16       45.56      -25.62    136.06 o
  -3   9  16     4766.38     4788.66    263.48 o
  -1   9  16    10252.40    10208.36    410.42 o
   1   9  16    16849.73    17841.71    626.58 o
   3   9  16    16529.09    17287.34    963.21 o
   5   9  16    14164.01    14700.34    771.34 o
   7   9  16     8285.17     8798.06    444.28 o
 -23   1  17      670.57      755.84    130.34 o
 -21   1  17       90.60        7.29    110.33 o
 -19   1  17     1752.65     1690.03    123.05 o
 -17   1  17     3585.22     3347.30    150.80 o
 -15   1  17     7828.15     7418.42    201.57 o
 -13   1  17    15969.91    15752.64    335.62 o
 -11   1  17    25634.95    25083.75    462.62 o
  -9   1  17    35303.13    36332.12    644.93 o
  -7   1  17     9324.91     9193.59    180.11 o
  -5   1  17      223.14      334.42     52.79 o
  -3   1  17    11663.61    11722.01    221.43 o
  -1   1  17    16736.66    16115.14    285.94 o
   1   1  17    33077.63    31410.94    522.58 o
   3   1  17    31618.46    28989.65    543.03 o
   5   1  17    44656.76    42950.54    997.44 o
   7   1  17    34386.79    34618.37   1458.12 o
   9   1  17    22137.64    21364.22    517.05 o
  11   1  17     4895.74     4978.80    215.38 o
  13   1  17      931.40      855.53     95.73 o
  15   1  17     3234.89     2824.28    146.23 o
  17   1  17     7366.50     7816.94    295.85 o
  19   1  17     9680.77    10083.46    345.38 o
  21   1  17     9674.35    10321.84    355.08 o
  23   1  17     7161.40     6905.44    402.22 o
 -24   2  17     4790.49     5061.41    258.23 o
 -22   2  17     3305.82     3305.09    176.10 o
 -20   2  17       52.57       45.93    106.38 o
 -18   2  17     2382.94     2475.49    141.90 o
 -16   2  17    15162.23    15096.08    371.79 o
 -14   2  17    39850.60    40460.42    764.95 o
 -12   2  17    41448.96    41268.01    776.31 o
 -10   2  17    33854.20    34764.31    658.41 o
  -8   2  17    17687.02    17678.60    337.83 o
  -6   2  17     6283.06     6214.83    143.66 o
  -4   2  17      371.25      445.82     51.59 o
  -2   2  17     4025.82     4045.95    132.93 o
   0   2  17    41322.92    40853.39    944.01 o
   2   2  17    81614.86    81557.50   1835.58 o
   4   2  17   104476.04   106355.11   3299.09 o
   6   2  17    76714.09    79478.62   2171.51 o
   8   2  17    43242.09    43467.10   1291.71 o
  10   2  17    11474.25    11568.46    279.10 o
  12   2  17     4386.09     4361.04    164.23 o
  14   2  17       18.08      -72.99     72.99 o
  16   2  17     5276.87     5135.79    181.21 o
  18   2  17    15259.13    15663.58    381.44 o
  20   2  17    23163.74    24601.28    618.99 o
  22   2  17    22542.06    24331.83    949.82 o
 -23   3  17     3268.77     3541.36    296.52 o
 -21   3  17     1316.82     1339.12    134.66 o
 -19   3  17       95.63       87.76    102.15 o
 -17   3  17     4234.59     4048.23    188.96 o
 -15   3  17    15053.00    14785.32    361.50 o
 -13   3  17    28553.38    28328.03    549.33 o
 -11   3  17    28986.77    28510.48    550.58 o
  -9   3  17    28205.46    27559.33    530.25 o
  -7   3  17     5494.26     4994.46    133.38 o
  -5   3  17      961.07      931.27     74.60 o
  -3   3  17     3288.65     3217.42    144.80 o
  -1   3  17    10207.71    10365.70    235.36 o
   1   3  17    40077.00    40974.63   1058.84 o
   3   3  17    54813.04    55824.18   1504.31 o
   5   3  17    65366.97    66996.91   1977.69 o
   7   3  17    33667.32    33555.30   1421.03 o
   9   3  17    19378.22    19470.35    671.21 o
  11   3  17     3284.08     2993.79    163.48 o
  13   3  17      435.04      290.16     97.59 o
  15   3  17     2399.46     2064.80    135.77 o
  17   3  17     5961.32     5971.46    231.49 o
  19   3  17    14386.29    15651.31    584.65 o
  21   3  17    16458.93    17054.00    612.79 o
 -22   4  17      205.05      371.78    124.77 o
 -20   4  17        9.50       31.50    107.65 o
 -18   4  17       29.57      -34.15     91.55 o
 -16   4  17      261.68      287.26     83.92 o
 -14   4  17     1213.53      931.79    131.44 o
 -12   4  17     1888.06     1913.36    149.73 o
 -10   4  17     2341.32     2400.46    118.90 o
  -8   4  17     2185.81     2081.84    111.63 o
  -6   4  17     1935.17     1734.00     93.64 o
  -4   4  17      272.39       12.81     73.60 o
  -2   4  17     1621.40     1515.29     95.28 o
   0   4  17     4830.04     5352.27    171.99 o
   2   4  17     4442.88     4796.55    162.64 o
   4   4  17     7399.21     7626.36    278.19 o
   6   4  17     5712.04     6131.46    310.87 o
   8   4  17     8745.34     8512.22    347.42 o
  10   4  17     3916.88     3889.70    247.09 o
  12   4  17      105.33      -20.58     90.10 o
  14   4  17     1846.10     1796.10    171.78 o
  16   4  17     1320.55     1254.42    146.16 o
  18   4  17     1938.40     1702.22    225.01 o
  20   4  17     1839.89     1782.74    249.86 o
 -21   5  17       42.81      175.28    241.08 o
 -19   5  17      224.12       26.48    183.85 o
 -17   5  17      794.72      647.50    156.57 o
 -15   5  17     1644.87     1450.98    143.72 o
 -13   5  17     2056.86     1992.01    158.44 o
 -11   5  17     3540.61     3600.90    242.75 o
  -9   5  17     3739.51     4240.59    166.74 o
  -7   5  17     3780.58     3690.10    162.11 o
  -5   5  17      155.33       79.51     80.46 o
  -3   5  17      487.58      468.68     95.20 o
  -1   5  17     2968.18     2814.06    138.77 o
   1   5  17     3748.83     3665.14    162.60 o
   3   5  17     3146.07     3502.97    173.31 o
   5   5  17     3694.88     3546.79    152.99 o
   7   5  17     5052.47     5599.96    283.09 o
   9   5  17     2751.54     2708.15    144.33 o
  11   5  17     1167.04     1068.66    144.91 o
  13   5  17       29.18      -96.45     96.45 o
  15   5  17      832.09      635.24    207.82 o
  17   5  17     2274.27     2301.03    384.40 o
  19   5  17     1081.02     1130.79    272.50 o
 -18   6  17     1299.79     1037.70    397.56 o
 -16   6  17     5299.22     5032.04    654.12 o
 -14   6  17    10338.32    10786.11    938.60 o
 -12   6  17    17578.95    16964.66    690.31 o
 -10   6  17    17430.03    17629.81    534.47 o
  -8   6  17    10264.83    10432.85    317.65 o
  -6   6  17     4478.82     4260.45    202.77 o
  -4   6  17      163.19      105.91     94.75 o
  -2   6  17     3580.39     3504.07    159.08 o
   0   6  17    10257.70    10736.07    296.97 o
   2   6  17    21739.22    22898.69    583.38 o
   4   6  17    26610.36    28299.44    638.02 o
   6   6  17    26069.85    27045.59    670.96 o
   8   6  17    15585.80    16683.38    579.22 o
  10   6  17     4814.62     5208.54    248.33 o
  12   6  17      253.81      -20.06    122.95 o
  14   6  17      284.35       59.50    161.40 o
  16   6  17     1894.88     1766.93    283.13 o
 -15   7  17    13977.70    13082.32    627.99 o
 -13   7  17    21375.82    21911.81    930.64 o
 -11   7  17    18689.41    20126.15    868.92 o
  -9   7  17    10607.62    10805.23    440.84 o
  -7   7  17     5980.21     6199.01    310.69 o
  -5   7  17     2962.20     2675.99    168.74 o
  -3   7  17      575.97      412.27    167.68 o
  -1   7  17     9208.65     9334.08    333.45 o
   1   7  17    25768.42    27075.29    759.70 o
   3   7  17    42225.20    45149.12   1203.82 o
   5   7  17    40089.36    44062.16   1174.98 o
   7   7  17    26914.37    29239.91    808.01 o
   9   7  17    16543.27    17497.32    664.49 o
  11   7  17     4144.74     3885.39    288.40 o
  13   7  17      189.31      167.22    171.53 o
  15   7  17     1207.10     1142.91    228.36 o
 -12   8  17    10297.50    10779.43    545.04 o
 -10   8  17     9359.83     9638.43    529.43 o
  -8   8  17     4340.02     4233.36    314.54 o
  -6   8  17     1492.35     1285.90    166.26 o
  -4   8  17      251.93      327.85    140.46 o
  -2   8  17     5513.89     5639.75    254.03 o
   0   8  17     9045.07     9508.60    337.94 o
   2   8  17    15728.47    16588.48    508.68 o
   4   8  17    19627.35    21510.71    628.25 o
   6   8  17    16437.19    17081.45    594.72 o
   8   8  17    14500.58    15758.37    691.16 o
  10   8  17     5208.78     5253.21    342.69 o
  -7   9  17       28.01       -7.98    149.36 o
  -5   9  17       17.22       89.79    149.68 o
  -3   9  17      210.16      231.32    148.41 o
  -1   9  17       68.60      104.18    130.02 o
   1   9  17      189.55      163.84    137.47 o
   3   9  17      411.61      546.24    344.48 o
   5   9  17      736.85      757.72    167.40 o
 -22   0  18     8205.92     9424.17    679.00 o
 -20   0  18     2001.72     2358.16    238.70 o
 -18   0  18      160.97      242.53    142.33 o
 -16   0  18     3036.64     2437.65    185.50 o
 -14   0  18    15029.11    14414.72    452.76 o
 -12   0  18    43246.21    42874.96   1140.75 o
 -10   0  18    66742.98    66372.43   1716.39 o
  -8   0  18    72958.59    72323.77   1668.23 o
  -6   0  18    35218.67    35906.51    852.62 o
  -4   0  18    16707.76    16197.52    412.00 o
  -2   0  18     5417.06     5312.25    175.36 o
   0   0  18      163.01      200.11     69.47 o
   2   0  18     2580.24     2091.01    153.44 o
   4   0  18    15700.66    14191.04    477.70 o
   6   0  18    37713.88    33482.66   1022.30 o
   8   0  18    58241.48    54752.93   2000.13 o
  10   0  18    65692.77    66081.42   5096.09 o
  12   0  18    14913.42    15463.99   1272.30 o
  14   0  18     4569.52     4658.50    737.33 o
  16   0  18        4.07     -163.30    163.30 o
  18   0  18     1901.66     1372.26    235.00 o
  20   0  18     3270.69     2883.76    255.69 o
  22   0  18     6746.54     6866.86    577.26 o
 -23   1  18     6316.79     6821.94    299.64 o
 -21   1  18     3651.57     3762.41    209.79 o
 -19   1  18       62.67      102.37    107.00 o
 -17   1  18     1574.97     1439.88    125.94 o
 -15   1  18    10154.71    10048.33    283.48 o
 -13   1  18    17909.84    17244.18    389.11 o
 -11   1  18    35322.81    35295.65    719.23 o
  -9   1  18    43054.21    42553.35    851.31 o
  -7   1  18    50486.71    51836.40    903.39 o
  -5   1  18    23884.27    23358.81    427.24 o
  -3   1  18    11033.01    11365.20    227.21 o
  -1   1  18       22.95        9.66     48.20 o
   1   1  18     3695.93     3455.56    186.28 o
   3   1  18    13829.54    13218.62    348.07 o
   5   1  18    28058.50    25407.51    614.74 o
   7   1  18    31921.85    30918.53   1051.98 o
   9   1  18    32994.51    33521.51   1340.47 o
  11   1  18    16845.48    16817.59    526.48 o
  13   1  18     4110.50     4023.39    428.41 o
  15   1  18     1920.88     1513.38    140.04 o
  17   1  18      149.43     -111.57    111.57 o
  19   1  18     1194.94      917.60    170.71 o
  21   1  18     3108.41     2785.05    223.50 o
 -22   2  18      170.30      218.56    134.51 o
 -20   2  18       46.15      -79.43    118.44 o
 -18   2  18      284.78      223.19    116.59 o
 -16   2  18      587.85      527.39    102.93 o
 -14   2  18     1817.08     1790.38    106.32 o
 -12   2  18     2618.36     2560.95    110.17 o
 -10   2  18     3724.95     3762.83    187.75 o
  -8   2  18     2253.98     2363.81    132.89 o
  -6   2  18      479.26      670.69     88.97 o
  -4   2  18     4179.01     4504.00    116.47 o
  -2   2  18     3768.08     3633.91    116.60 o
   0   2  18      177.46      231.98     63.48 o
   2   2  18     2813.17     2923.21    211.73 o
   4   2  18     6649.83     7217.84    297.44 o
   6   2  18     3790.86     3480.77    153.19 o
   8   2  18      806.91      832.92     71.74 o
  10   2  18     3629.31     2998.30    142.22 o
  12   2  18     1037.88      790.41     96.83 o
  14   2  18     1100.22      828.92    140.49 o
  16   2  18      214.34       21.45    100.62 o
  18   2  18        9.14      -42.90    105.73 o
  20   2  18      310.52      171.37    121.87 o
 -21   3  18     1171.56     1392.38    148.57 o
 -19   3  18      402.68      380.02    110.63 o
 -17   3  18      472.97      244.99    104.77 o
 -15   3  18     4616.91     4874.91    178.18 o
 -13   3  18    11123.59    10612.46    264.23 o
 -11   3  18     7544.44     7867.35    199.10 o
  -9   3  18     3622.58     3565.06    112.75 o
  -7   3  18     9262.68     9272.53    201.63 o
  -5   3  18     9856.41     9876.87    248.74 o
  -3   3  18     4670.79     4277.50    135.41 o
  -1   3  18     1116.54      940.61     97.91 o
   1   3  18      387.68      399.29     79.52 o
   3   3  18     8173.41     8551.04    240.84 o
   5   3  18    10209.86    10731.41    425.10 o
   7   3  18    12748.23    12944.58    357.40 o
   9   3  18     5770.55     6106.20    288.06 o
  11   3  18     2066.37     1936.85    123.88 o
  13   3  18     3223.48     2974.58    214.63 o
  15   3  18     2201.55     1984.99    209.66 o
  17   3  18       11.50     -110.61    110.61 o
  19   3  18      628.05      503.52    422.99 o
 -20   4  18     1263.63     1382.58    132.00 o
 -18   4  18      380.62      301.07     94.37 o
 -16   4  18     5534.22     5426.63    196.38 o
 -14   4  18    14090.06    14051.17    443.47 o
 -12   4  18    31739.02    31891.89    715.54 o
 -10   4  18    41005.41    41488.51    842.85 o
  -8   4  18    47848.66    47257.39    950.83 o
  -6   4  18    39255.62    39249.96    816.31 o
  -4   4  18    12298.61    11902.35    387.86 o
  -2   4  18     1946.93     1772.89    111.55 o
   0   4  18      193.10      232.95     93.73 o
   2   4  18     8150.09     8603.44    249.70 o
   4   4  18    20025.62    21512.23    547.59 o
   6   4  18    39992.20    41039.49    973.68 o
   8   4  18    41326.07    41732.72   1308.92 o
  10   4  18    26490.33    26825.46   1154.47 o
  12   4  18    14747.48    14658.49    681.90 o
  14   4  18     5614.52     6113.60    272.37 o
  16   4  18      107.82      151.52    174.76 o
  18   4  18      831.81      412.02    316.83 o
 -19   5  18       42.12        0.17    172.57 o
 -17   5  18     1325.24     1061.20    197.62 o
 -15   5  18     7919.95     8418.79    321.92 o
 -13   5  18    22146.28    21779.54    629.18 o
 -11   5  18    44766.77    45050.24   1079.74 o
  -9   5  18    55701.45    56458.86   1672.28 o
  -7   5  18    61097.14    60335.63   1466.82 o
  -5   5  18    27312.66    26384.94    739.59 o
  -3   5  18     5545.31     5353.11    216.89 o
  -1   5  18      389.12      347.15     95.71 o
   1   5  18     4983.65     4733.09    188.24 o
   3   5  18    12078.03    12947.25    332.81 o
   5   5  18    29494.69    31167.97    776.07 o
   7   5  18    40868.97    41614.11   1172.82 o
   9   5  18    40911.04    42981.72   1306.07 o
  11   5  18    28513.84    27743.17    986.12 o
  13   5  18    13814.99    14086.99    598.78 o
  15   5  18     1040.53     1029.89    199.06 o
  17   5  18      627.08      350.14    215.53 o
 -18   6  18       24.14      -45.89    247.71 o
 -16   6  18     1668.57     1287.40    285.87 o
 -14   6  18     4565.16     3883.11    773.00 o
 -12   6  18    11139.33    10524.22    520.99 o
 -10   6  18    12649.75    11987.37    498.68 o
  -8   6  18    11896.62    11512.09    391.65 o
  -6   6  18    10810.50    10691.49    337.79 o
  -4   6  18     7624.94     7635.65    275.15 o
  -2   6  18     3502.42     3232.04    157.79 o
   0   6  18       37.75      -27.10     92.70 o
   2   6  18     2933.52     2909.57    158.20 o
   4   6  18     9499.62    10511.34    324.23 o
   6   6  18    17388.14    17905.13    477.51 o
   8   6  18     8943.66     9279.76    313.96 o
  10   6  18     6672.09     6823.63    245.44 o
  12   6  18     3356.78     3170.90    215.91 o
  14   6  18     1684.28     1462.04    359.46 o
  16   6  18       11.92     -107.62    165.60 o
 -15   7  18      326.43      195.79    246.33 o
 -13   7  18      175.12     -180.95    196.03 o
 -11   7  18      196.34     -141.20    288.63 o
  -9   7  18      653.60      630.95    389.26 o
  -7   7  18       37.35      -13.77    151.82 o
  -5   7  18       38.90      -27.89    110.80 o
  -3   7  18        2.35        1.01    124.78 o
  -1   7  18      132.36       -2.31    121.42 o
   1   7  18      779.10      835.80    138.47 o
   3   7  18     1198.89     1342.13    148.76 o
   5   7  18      319.68      579.26    132.20 o
   7   7  18      665.66     1016.78    148.05 o
   9   7  18      714.95      742.65    183.33 o
  11   7  18     1247.01     1339.21    318.49 o
  13   7  18      590.22      683.92    191.71 o
 -10   8  18    12482.12    12741.26    619.76 o
  -8   8  18     9173.84     9329.79    492.00 o
  -6   8  18     5467.73     6148.94    387.81 o
  -4   8  18     5918.38     6084.65    376.47 o
  -2   8  18     2547.93     2615.51    175.93 o
   0   8  18      254.28      228.11    125.42 o
   2   8  18     6069.15     6734.91    286.37 o
   4   8  18    13995.68    15010.54    571.35 o
   6   8  18    12587.08    13726.64    620.06 o
   8   8  18     8737.96     9346.16    539.66 o
  -1   9  18      157.75      341.16    192.97 o
 -21   1  19     4842.55     4739.64    249.24 o
 -19   1  19     2629.64     2489.73    156.86 o
 -17   1  19      601.17      580.37    117.54 o
 -15   1  19       30.76       83.24     97.43 o
 -13   1  19      727.46      807.42     90.24 o
 -11   1  19     6292.24     6288.38    191.34 o
  -9   1  19    14540.75    15074.17    341.81 o
  -7   1  19    22004.05    22100.31    435.28 o
  -5   1  19    32404.90    33537.94    631.94 o
  -3   1  19    16228.39    16658.06    356.82 o
  -1   1  19     3313.85     3311.33    161.97 o
   1   1  19      351.36      159.69    105.73 o
   3   1  19     3495.36     3280.39    194.45 o
   5   1  19     8388.68     7654.73    237.62 o
   7   1  19    12952.63    12099.90    334.47 o
   9   1  19    17871.45    17699.07    755.89 o
  11   1  19    19019.82    18570.23    721.96 o
  13   1  19     5547.98     5412.21    508.78 o
  15   1  19     1575.35     1227.96    138.39 o
  17   1  19       27.38     -113.85    113.85 o
  19   1  19      568.60      221.75    133.81 o
 -22   2  19    13719.07    14481.47    533.93 o
 -20   2  19    15627.80    16169.71    504.96 o
 -18   2  19     9092.78     9183.26    332.92 o
 -16   2  19      722.87      745.01    109.30 o
 -14   2  19     1675.48     1762.85    116.04 o
 -12   2  19     8586.08     8599.38    230.60 o
 -10   2  19    21482.43    21325.45    457.18 o
  -8   2  19    22250.87    22360.54    473.15 o
  -6   2  19    38035.23    37355.86    748.75 o
  -4   2  19    30569.27    30760.68    623.15 o
  -2   2  19    18203.98    17640.82    424.45 o
   0   2  19     3956.04     3865.52    127.05 o
   2   2  19      841.28      817.74     98.62 o
   4   2  19    10736.70    10405.32    303.41 o
   6   2  19    25915.56    25774.53    660.73 o
   8   2  19    28374.71    29146.68    961.25 o
  10   2  19    33197.59    33491.23   1575.37 o
  12   2  19    20153.26    19939.66    636.85 o
  14   2  19     6879.27     6786.73    275.41 o
  16   2  19     1180.93     1140.57    113.15 o
  18   2  19     1008.71      665.45    125.83 o
  20   2  19     5748.53     5506.83    704.16 o
 -21   3  19    11718.81    12207.43    463.83 o
 -19   3  19    10503.02    10573.88    412.32 o
 -17   3  19     4736.18     4969.37    236.57 o
 -15   3  19      264.77      278.36     91.51 o
 -13   3  19     1565.97     1681.54    122.95 o
 -11   3  19     9701.16     9431.49    240.34 o
  -9   3  19    17639.88    17333.62    351.07 o
  -7   3  19    26070.61    25255.18    577.64 o
  -5   3  19    37042.58    35532.11    856.66 o
  -3   3  19    22827.02    21487.23    545.59 o
  -1   3  19     8944.18     8489.64    392.15 o
   1   3  19       35.02       45.74    104.29 o
   3   3  19     4321.39     4289.15    211.81 o
   5   3  19    10040.04    10365.89    355.30 o
   7   3  19    19158.51    18871.64    805.27 o
   9   3  19    18767.68    17629.63    928.42 o
  11   3  19    20798.49    20734.81   1001.76 o
  13   3  19     8552.80     8366.40    364.49 o
  15   3  19     3287.30     3355.18    299.37 o
  17   3  19      187.25     -149.23    216.49 o
  19   3  19     2772.52     2070.22    298.86 o
 -20   4  19     1300.74     1191.55    170.72 o
 -18   4  19      792.58      842.58    103.46 o
 -16   4  19      451.55      497.15    153.25 o
 -14   4  19      467.49      455.12    143.02 o
 -12   4  19      103.08      168.41    105.76 o
 -10   4  19     2723.20     2782.82    253.90 o
  -8   4  19     6071.28     5919.23    229.76 o
  -6   4  19     7731.14     7379.56    254.08 o
  -4   4  19     1101.26      933.02    114.11 o
  -2   4  19      507.67      434.22    134.79 o
   0   4  19      133.79      -67.37    119.65 o
   2   4  19       13.81      -96.39    114.63 o
   4   4  19       91.63      -13.75    126.12 o
   6   4  19     1042.71      940.80    128.15 o
   8   4  19     2583.94     2626.28    382.16 o
  10   4  19     2467.90     2255.71    165.68 o
  12   4  19     2379.99     2374.21    185.34 o
  14   4  19     1001.67      789.75    259.31 o
  16   4  19       81.71     -196.01    196.01 o
  18   4  19      467.96       88.73    224.49 o
 -17   5  19        4.42       81.28    232.23 o
 -15   5  19       79.97       18.87    170.94 o
 -13   5  19      275.27      204.42    125.03 o
 -11   5  19     1713.77     1697.68    157.83 o
  -9   5  19     4598.28     4563.34    253.41 o
  -7   5  19     5107.84     5486.33    358.89 o
  -5   5  19     3116.23     3212.21    186.79 o
  -3   5  19     1297.84     1276.65    157.34 o
  -1   5  19      288.81      136.52     97.03 o
   1   5  19       86.51       10.16    115.64 o
   3   5  19      153.42      133.64    116.60 o
   5   5  19     1298.28     1246.96    155.85 o
   7   5  19     1802.69     2139.29    138.62 o
   9   5  19     3953.13     4213.66    338.07 o
  11   5  19     3320.30     3629.38    254.75 o
  13   5  19     2106.80     2108.95    335.32 o
  15   5  19      522.02      234.46    294.71 o
 -16   6  19     1148.90      961.11    211.95 o
 -14   6  19      148.61      100.43    170.08 o
 -12   6  19     2412.97     2066.09    488.24 o
 -10   6  19     7759.64     7307.20    466.39 o
  -8   6  19    19662.26    19320.25    903.50 o
  -6   6  19    22143.34    22298.96    780.77 o
  -4   6  19    12863.57    13005.38    390.64 o
  -2   6  19     4997.99     5140.41    209.42 o
   0   6  19      773.34      613.97    111.61 o
   2   6  19      101.14       95.18    140.45 o
   4   6  19     2835.71     2985.72    162.22 o
   6   6  19     9003.74     9618.81    308.18 o
   8   6  19    15845.52    16262.48    444.81 o
  10   6  19    14898.39    15045.25    466.54 o
  12   6  19     9626.29     9295.44    777.42 o
  14   6  19     2924.97     2620.17    523.07 o
 -13   7  19     2643.25     2527.92    574.77 o
 -11   7  19     7390.17     6749.87    771.34 o
  -9   7  19    13576.78    12591.00    608.94 o
  -7   7  19    18730.55    19315.82    839.31 o
  -5   7  19    16086.16    16462.52    610.02 o
  -3   7  19    14059.94    14189.63    470.15 o
  -1   7  19     9047.17     9811.20    364.41 o
   1   7  19      393.94      297.45    132.93 o
   3   7  19     2523.13     2570.71    189.11 o
   5   7  19    10437.55    11383.97    426.18 o
   7   7  19    17437.43    19627.27    672.81 o
   9   7  19    11835.66    12529.77    582.24 o
  11   7  19    10625.27    11864.50    770.51 o
  -8   8  19     8444.84     8236.59    476.26 o
  -6   8  19    12051.51    12258.92    592.60 o
  -4   8  19     6977.89     7187.09    424.82 o
  -2   8  19     4396.73     4602.85    343.46 o
   0   8  19      311.10      228.73    138.48 o
   2   8  19      473.05      581.93    141.06 o
   4   8  19     2082.94     2457.03    205.56 o
   6   8  19     4849.88     5497.01    376.05 o
 -20   0  20     6323.46     7380.11    441.18 o
 -18   0  20     6902.07     6359.06    408.85 o
 -16   0  20     4796.00     5427.21    362.46 o
 -14   0  20      546.13      442.44    175.22 o
 -12   0  20     1937.72     1674.32    159.40 o
 -10   0  20    25343.65    25682.08    821.67 o
  -8   0  20    40388.94    38895.95   1192.42 o
  -6   0  20    54930.92    54019.11   1620.86 o
  -4   0  20    46498.71    45625.26   1670.68 o
  -2   0  20    19899.15    20212.57    792.51 o
   0   0  20     4711.48     4306.74    483.82 o
   2   0  20      872.52      946.31    304.67 o
   4   0  20     1260.24     1492.83    177.21 o
   6   0  20     7848.96     7273.68    357.64 o
   8   0  20    35495.52    31994.82   1209.18 o
  10   0  20    37892.01    36926.14   1391.54 o
  12   0  20    48411.76    48807.83   3451.40 o
  14   0  20    32022.04    33113.44   2839.30 o
  16   0  20    16425.06    16698.23   1448.40 o
  18   0  20     4246.85     3737.82    404.19 o
 -21   1  20     5650.86     5868.22    321.57 o
 -19   1  20     6792.40     6922.28    269.99 o
 -17   1  20     5873.10     6037.15    242.70 o
 -15   1  20      866.07      923.81    118.29 o
 -13   1  20      501.75      408.57     94.32 o
 -11   1  20     7535.54     7469.40    208.91 o
  -9   1  20    17135.54    17495.59    384.11 o
  -7   1  20    13608.54    14093.73    318.59 o
  -5   1  20    29763.58    30741.42    671.62 o
  -3   1  20    31245.19    30869.05    734.34 o
  -1   1  20    23206.56    22606.01    552.19 o
   1   1  20     7938.88     7234.18    320.16 o
   3   1  20      572.63      400.15    106.68 o
   5   1  20     7571.39     7154.39    272.10 o
   7   1  20    18818.44    16859.92    483.95 o
   9   1  20    24630.41    22997.74    638.39 o
  11   1  20    17125.60    16875.93    957.52 o
  13   1  20    22248.00    22374.51    917.24 o
  15   1  20    15060.57    15793.59    920.67 o
  17   1  20     7997.94     7823.78    341.19 o
  19   1  20     1962.46     1487.72    180.81 o
 -20   2  20      813.53     1110.85    176.17 o
 -18   2  20      790.88      680.65    141.14 o
 -16   2  20       82.63      176.67    123.16 o
 -14   2  20      297.41      261.80    113.21 o
 -12   2  20      836.21      853.67     89.34 o
 -10   2  20     1047.03     1115.00     89.32 o
  -8   2  20       35.44      167.59     76.78 o
  -6   2  20     1048.21     1169.19     88.81 o
  -4   2  20     2519.71     2646.46    119.86 o
  -2   2  20     1142.91     1151.07    101.31 o
   0   2  20      893.47      675.91    115.76 o
   2   2  20       71.59       53.92     95.41 o
   4   2  20      407.19      273.46     96.48 o
   6   2  20      637.28      438.75     87.45 o
   8   2  20     3411.14     2924.16    179.01 o
  10   2  20     1081.80      983.94     91.63 o
  12   2  20      147.45      -37.78    103.55 o
  14   2  20      679.19      581.42     91.10 o
  16   2  20     1840.28     1553.61    250.59 o
  18   2  20      768.16      702.27    112.59 o
 -19   3  20     4113.97     4537.07    264.36 o
 -17   3  20     1399.39     1329.40    148.52 o
 -15   3  20       35.64      112.64    104.26 o
 -13   3  20      464.19      566.16     89.12 o
 -11   3  20     1447.03     1425.04    100.17 o
  -9   3  20     5526.89     5620.67    212.16 o
  -7   3  20     9947.55     9684.50    297.98 o
  -5   3  20     6807.96     7060.52    243.03 o
  -3   3  20    11490.50    11395.60    332.25 o
  -1   3  20    10229.90     9699.10    384.84 o
   1   3  20     2069.58     1758.97    136.54 o
   3   3  20        9.91     -110.01    110.01 o
   5   3  20     5209.50     5030.70    372.87 o
   7   3  20     5203.94     5046.94    343.66 o
   9   3  20     2233.04     1993.50    159.06 o
  11   3  20     5436.67     5512.87    350.24 o
  13   3  20     6533.30     6693.99    354.03 o
  15   3  20     4109.46     4124.10    391.68 o
  17   3  20     3790.01     3974.33    548.51 o
 -18   4  20     6703.94     7117.35    416.18 o
 -16   4  20     3551.79     3422.72    276.55 o
 -14   4  20       15.11       93.85    151.10 o
 -12   4  20     3241.90     3270.24    229.27 o
 -10   4  20    12360.22    12415.58    408.82 o
  -8   4  20    25074.51    24100.02    616.09 o
  -6   4  20    27801.72    27614.13    693.59 o
  -4   4  20    28052.73    27683.66    692.30 o
  -2   4  20    22639.69    21920.02    688.27 o
   0   4  20     9006.99     8542.33    323.21 o
   2   4  20      803.12      587.31    169.70 o
   4   4  20     2707.43     2680.76    240.67 o
   6   4  20    11114.30    11178.06    438.31 o
   8   4  20    18689.88    19343.08    809.26 o
  10   4  20    24007.73    24792.44    938.31 o
  12   4  20    32107.89    31356.68   1531.33 o
  14   4  20    19269.52    18661.84    981.20 o
  16   4  20     9576.47     9421.25   1213.41 o
 -17   5  20     3594.40     3374.20    322.64 o
 -15   5  20      782.30      573.02    186.79 o
 -13   5  20      452.53      392.13    182.11 o
 -11   5  20     4373.53     4367.45    283.52 o
  -9   5  20    18270.13    18728.45    831.88 o
  -7   5  20    30128.37    30024.30   1151.96 o
  -5   5  20    29335.25    29779.00   1196.03 o
  -3   5  20    19178.65    19161.45    595.41 o
  -1   5  20    15002.86    14889.79    528.37 o
   1   5  20     5786.98     5774.17    271.59 o
   3   5  20      169.10      -92.18    163.09 o
   5   5  20     4539.90     4526.68    308.97 o
   7   5  20    16574.12    17665.09    536.05 o
   9   5  20    29372.40    31149.11    858.30 o
  11   5  20    32186.06    31159.83   1371.59 o
  13   5  20    23204.76    24182.27   1800.07 o
  15   5  20    11719.49    11360.53   1077.66 o
 -14   6  20      284.71      -47.00    248.27 o
 -12   6  20     1224.27      616.52    264.85 o
 -10   6  20     1981.08     1265.66    292.50 o
  -8   6  20     3806.02     3052.74    371.57 o
  -6   6  20     7065.17     7113.71    337.76 o
  -4   6  20     8251.27     8127.80    330.81 o
  -2   6  20     7324.80     7391.02    321.14 o
   0   6  20     4770.82     4735.61    257.42 o
   2   6  20      250.29       80.07    163.93 o
   4   6  20     1806.44     1638.85    160.07 o
   6   6  20     4247.91     4214.42    226.15 o
   8   6  20     7592.46     8154.65    454.71 o
  10   6  20     5653.93     5957.91    462.64 o
  12   6  20     6710.32     6228.91    557.36 o
 -11   7  20      573.96      150.95    262.64 o
  -9   7  20      258.64      105.06    269.83 o
  -7   7  20      353.88      187.44    285.87 o
  -5   7  20      554.78      716.05    328.44 o
  -3   7  20      482.58      506.96    214.86 o
  -1   7  20       16.07      115.67    167.62 o
   1   7  20       43.59       -1.04    159.48 o
   3   7  20      203.02      244.87    199.16 o
   5   7  20       80.15      335.32    364.93 o
   7   7  20        5.29      140.43    175.17 o
   9   7  20      249.77      102.85    232.78 o
  -4   8  20    12133.75    13076.84    865.34 o
  -2   8  20     8401.97     8585.92    651.35 o
   0   8  20     3087.50     3284.58    277.09 o
   2   8  20       77.33     -115.01    219.51 o
 -19   1  21     6029.60     6118.30    390.98 o
 -17   1  21     6832.58     7219.72    376.14 o
 -15   1  21     6979.78     7305.45    261.62 o
 -13   1  21     3237.15     3244.24    161.87 o
 -11   1  21      482.81      494.13     88.02 o
  -9   1  21     2286.74     2580.68    126.18 o
  -7   1  21    13148.26    13488.91    364.38 o
  -5   1  21    17012.41    17005.00    434.50 o
  -3   1  21    12726.67    13372.46    358.51 o
  -1   1  21    11918.35    12008.25    327.29 o
   1   1  21    11893.73    11548.98    317.75 o
   3   1  21    12140.69    11480.77    351.18 o
   5   1  21     5680.57     5503.33    238.47 o
   7   1  21      145.49       21.00     92.92 o
   9   1  21     2911.07     2508.47    146.38 o
  11   1  21     4983.72     4430.03    214.32 o
  13   1  21     7455.92     7745.26    511.91 o
  15   1  21     6308.46     6416.75    298.85 o
  17   1  21     2771.02     2376.08    200.19 o
 -18   2  21    16265.89    16076.69    568.22 o
 -16   2  21    12290.07    12361.27    360.91 o
 -14   2  21     5928.79     6270.29    233.05 o
 -12   2  21      305.47      329.10     96.28 o
 -10   2  21      963.89      970.60     91.90 o
  -8   2  21    12284.58    12799.41    319.57 o
  -6   2  21    22510.52    21851.08    542.91 o
  -4   2  21    39198.28    39489.03    925.36 o
  -2   2  21    44651.36    43197.72   1005.21 o
   0   2  21    45333.06    43183.61   1004.06 o
   2   2  21    23150.37    21629.71    533.92 o
   4   2  21     9045.99     8080.91    317.90 o
   6   2  21       75.27      -61.49    135.68 o
   8   2  21     2650.52     2225.31    120.25 o
  10   2  21     9154.64     8423.50    284.14 o
  12   2  21    10395.08    10419.63    580.91 o
  14   2  21    17704.56    17969.90    795.94 o
  16   2  21    11954.01    12261.15   1910.93 o
 -17   3  21    12029.66    12261.88    448.32 o
 -15   3  21     9201.11     9144.70    355.61 o
 -13   3  21     2476.84     2493.77    232.68 o
 -11   3  21       11.83       30.00     95.28 o
  -9   3  21     3756.69     3721.84    177.07 o
  -7   3  21    14392.19    14791.28    409.04 o
  -5   3  21    27140.15    26636.37    739.58 o
  -3   3  21    34960.80    35290.11    950.41 o
  -1   3  21    37729.88    36593.79    981.33 o
   1   3  21    31838.53    30878.44   1012.94 o
   3   3  21    20771.90    19315.99    823.23 o
   5   3  21     3370.11     3421.59    356.19 o
   7   3  21       50.28     -154.51    154.51 o
   9   3  21     5658.98     5823.14    287.97 o
  11   3  21     9321.70     9076.23    345.69 o
  13   3  21    13943.46    14319.26   1247.23 o
  15   3  21    11913.97    11610.12    615.23 o
 -16   4  21     2299.10     2374.85    249.36 o
 -14   4  21     3073.34     2582.19    249.49 o
 -12   4  21      666.37      640.66    201.57 o
 -10   4  21       61.51      155.87    113.42 o
  -8   4  21     2973.20     2772.55    174.07 o
  -6   4  21     6932.16     6698.63    287.37 o
  -4   4  21    13123.65    12467.19    413.33 o
  -2   4  21     7224.62     6818.33    284.14 o
   0   4  21     3805.03     3658.36    357.94 o
   2   4  21     2364.50     2453.31    182.54 o
   4   4  21     1712.13     1506.69    240.69 o
   6   4  21      824.14      732.41    178.95 o
   8   4  21       70.17     -108.34    207.19 o
  10   4  21     1859.11     1535.99    199.80 o
  12   4  21     2478.55     2299.21    193.02 o
  14   4  21     2266.30     2160.44    237.81 o
 -15   5  21      540.30      680.63    198.07 o
 -13   5  21      155.60      119.32    180.15 o
 -11   5  21        1.10      -42.76    167.07 o
  -9   5  21      489.36      706.02    237.31 o
  -7   5  21     2076.17     2093.29    170.84 o
  -5   5  21     2529.73     2372.96    180.86 o
  -3   5  21     3071.87     3009.96    273.40 o
  -1   5  21     2012.15     1831.99    167.04 o
   1   5  21      982.33      875.04    164.00 o
   3   5  21      381.49      210.08    161.37 o
   5   5  21      599.18      467.42    134.41 o
   7   5  21       14.16       -2.86    131.55 o
   9   5  21      107.08      160.47    192.91 o
  11   5  21     1130.65     1575.32    496.55 o
  13   5  21     1472.01     1371.56    246.05 o
 -12   6  21     1076.76      472.20    279.23 o
 -10   6  21      603.75       33.73    263.20 o
  -8   6  21     7058.78     5751.60    529.71 o
  -6   6  21    13905.62    14050.02   1219.48 o
  -4   6  21    20408.34    20582.76   1457.03 o
  -2   6  21    23903.00    24694.51   1053.55 o
   0   6  21    17974.75    19457.83    599.89 o
   2   6  21    10459.84    10931.58    396.58 o
   4   6  21     3338.44     3445.61    265.05 o
   6   6  21       47.44     -145.82    272.16 o
   8   6  21      913.45      956.30    281.57 o
  10   6  21     5708.40     5867.80    575.15 o
  -7   7  21     7466.48     6201.68    598.27 o
  -5   7  21    16975.54    16939.62   1088.72 o
  -3   7  21    30005.41    33286.61   1332.62 o
  -1   7  21    29205.57    31924.55   1674.00 o
   1   7  21    21615.63    22766.96   1362.42 o
   3   7  21     9886.78    10902.16    802.86 o
   5   7  21     1273.73      851.51    305.22 o
 -18   0  22    16608.10    16733.39    935.84 o
 -16   0  22    18252.81    19066.75    806.34 o
 -14   0  22    15292.00    14750.88   1008.55 o
 -12   0  22     9249.40     9647.08    462.17 o
 -10   0  22     3705.00     3677.76    283.09 o
  -8   0  22      351.99      462.04    144.82 o
  -6   0  22    10799.29    10888.58    486.70 o
  -4   0  22    21668.03    21226.21    831.77 o
  -2   0  22    31578.04    31471.02   1181.12 o
   0   0  22    35195.76    35255.49   1313.78 o
   2   0  22    24926.60    23956.42    923.21 o
   4   0  22    14227.01    14072.36    587.52 o
   6   0  22     2153.24     1789.86    282.82 o
   8   0  22      997.33     1080.95    381.80 o
  10   0  22     8821.62     8675.25    431.51 o
  12   0  22    18699.07    17854.10    745.22 o
  14   0  22    20832.64    18991.55   1054.99 o
  16   0  22    16886.34    16395.53    942.75 o
 -17   1  22    10587.67    10608.44    420.21 o
 -15   1  22    11002.73    11516.30    385.76 o
 -13   1  22     7707.71     7699.69    293.09 o
 -11   1  22     3607.66     4018.73    202.93 o
  -9   1  22     2853.09     2892.66    183.80 o
  -7   1  22      318.65      435.92    103.71 o
  -5   1  22     6452.76     6816.60    248.67 o
  -3   1  22    12057.04    12098.77    364.81 o
  -1   1  22    15643.06    16260.30    465.81 o
   1   1  22    14483.66    14052.95    413.94 o
   3   1  22    10049.08     9661.04    308.92 o
   5   1  22     5532.61     5527.10    305.51 o
   7   1  22      132.16       60.87    136.95 o
   9   1  22      451.82      436.90    198.88 o
  11   1  22     4834.66     4440.43    232.77 o
  13   1  22     8797.30     7966.56    506.86 o
  15   1  22    12651.05    12363.15    524.85 o
 -18   2  22      614.50      429.54    154.19 o
 -16   2  22     1100.03     1178.22    134.78 o
 -14   2  22      988.47     1112.09    116.43 o
 -12   2  22      542.64      552.69    105.10 o
 -10   2  22      465.19      697.65    129.70 o
  -8   2  22      481.87      545.18     91.10 o
  -6   2  22       35.03      122.20     80.31 o
  -4   2  22       40.50      197.20     78.24 o
  -2   2  22      571.51      860.33    116.94 o
   0   2  22      989.68      987.18     89.76 o
   2   2  22      102.27      133.12    134.27 o
   4   2  22       32.55      -68.84    134.11 o
   6   2  22      467.81      254.57    258.58 o
   8   2  22       56.97      -40.29    206.72 o
  10   2  22      445.91      318.76    268.28 o
  12   2  22       35.44     -149.41    248.82 o
  14   2  22      666.78      198.50    251.58 o
  16   2  22      404.04        2.76    237.21 o
 -17   3  22     5211.13     5499.47    269.98 o
 -15   3  22     5100.62     5612.48    262.93 o
 -13   3  22     2987.65     3017.69    326.76 o
 -11   3  22      609.69      676.32    136.88 o
  -9   3  22        9.45      103.40    185.64 o
  -7   3  22       30.62      279.68    113.90 o
  -5   3  22     1673.88     1971.38    152.89 o
  -3   3  22     7811.01     7676.05    293.05 o
  -1   3  22    11887.78    12228.00    395.15 o
   1   3  22     9953.86     9918.99    369.05 o
   3   3  22     3224.36     3241.20    408.20 o
   5   3  22      747.63      533.19    188.03 o
   7   3  22      342.91      234.69    261.37 o
   9   3  22      534.09      296.87    282.41 o
  11   3  22     1875.30     1740.75    237.22 o
  13   3  22     1637.09     1659.68    231.38 o
  15   3  22     3255.91     2628.08    348.90 o
 -14   4  22     9944.22     9633.57    496.63 o
 -12   4  22     9355.89     9197.28    486.08 o
 -10   4  22     3262.55     3625.15    570.60 o
  -8   4  22       18.72      156.92    114.67 o
  -6   4  22     3380.55     3410.77    286.44 o
  -4   4  22    11737.01    11656.43    455.39 o
  -2   4  22    19859.04    19183.65    569.57 o
   0   4  22    18857.42    18977.10    566.07 o
   2   4  22    14284.66    14098.71    450.72 o
   4   4  22     6176.66     6287.23    437.91 o
   6   4  22     1860.19     1660.48    313.90 o
   8   4  22       33.70      -66.03    245.22 o
  10   4  22     4927.08     5284.37    533.56 o
  12   4  22     8713.82     8923.41    507.06 o
 -13   5  22    14164.48    13641.52    637.01 o
 -11   5  22     7276.58     6981.51    414.55 o
  -9   5  22      698.97      805.09    338.21 o
  -7   5  22      613.50      613.54    157.56 o
  -5   5  22     3883.46     3496.66    232.32 o
  -3   5  22    10848.15    10887.13    536.63 o
  -1   5  22    12810.50    13662.25    724.19 o
   1   5  22    10606.43    10881.43    744.62 o
   3   5  22     7587.29     8034.58    351.48 o
   5   5  22     5236.59     5245.51    422.88 o
   7   5  22      786.85      841.33    229.97 o
   9   5  22      331.35       98.14    230.35 o
  11   5  22     7363.83     7212.53    882.20 o
 -10   6  22      821.79      429.63    270.94 o
  -8   6  22       33.19     -237.76    237.76 o
  -6   6  22       82.04      -59.23    339.26 o
  -4   6  22     1060.86      672.76    200.48 o
  -2   6  22     5235.34     5070.22    511.44 o
   0   6  22     5348.50     5008.59    400.20 o
   2   6  22     3075.59     2426.97    260.36 o
   4   6  22      809.28      349.65    223.92 o
   6   6  22       47.07     -197.50    197.50 o
   8   6  22        2.20     -293.05    293.05 o
 -15   1  23     4623.43     4858.42    266.67 o
 -13   1  23     7251.83     7612.97    291.22 o
 -11   1  23     6699.29     6976.07    267.39 o
  -9   1  23     1379.90     1578.13    129.22 o
  -7   1  23        3.91       99.29     94.72 o
  -5   1  23     2452.93     2464.72    144.84 o
  -3   1  23     6840.38     6960.27    248.33 o
  -1   1  23     8445.43     8728.42    288.65 o
   1   1  23     8196.57     8638.03    288.16 o
   3   1  23     6655.33     7046.62    296.49 o
   5   1  23     5286.78     5411.59    395.13 o
   7   1  23     4131.59     3861.30    441.50 o
   9   1  23     2217.26     1647.24    207.23 o
  11   1  23        6.90     -120.07    120.07 o
  13   1  23     1778.12     1218.57    156.02 o
 -16   2  23    14833.09    14639.32    518.61 o
 -14   2  23    13847.62    13607.82    414.24 o
 -12   2  23     8158.94     8022.13    283.40 o
 -10   2  23     2721.76     2771.98    165.84 o
  -8   2  23      336.82      517.20    113.43 o
  -6   2  23      186.13      368.57     82.36 o
  -4   2  23     7575.32     7876.35    243.75 o
  -2   2  23    21600.87    22674.96    559.97 o
   0   2  23    39600.97    39197.73    920.23 o
   2   2  23    42898.96    42276.65   1100.16 o
   4   2  23    26019.99    25407.24    816.77 o
   6   2  23    10900.25    10841.06    418.87 o
   8   2  23     1998.14     1742.61    343.09 o
  10   2  23       55.45      -37.26    456.45 o
  12   2  23     2515.58     1922.54    304.11 o
  14   2  23     5234.73     4560.03    461.70 o
 -15   3  23    11911.03    12073.63    431.54 o
 -13   3  23     8311.60     8384.70    305.92 o
 -11   3  23     5054.45     4946.10    268.29 o
  -9   3  23      573.82      670.43    141.46 o
  -7   3  23      113.96      153.57    114.40 o
  -5   3  23     3973.46     4425.66    326.26 o
  -3   3  23    10701.37    10684.47    364.83 o
  -1   3  23    23652.31    24085.78    678.17 o
   1   3  23    30999.87    29818.52   1344.62 o
   3   3  23    24925.99    25012.01    851.96 o
   5   3  23    16619.55    15487.64    491.79 o
   7   3  23     6588.63     6205.26    637.75 o
   9   3  23     1335.23     1120.41    315.69 o
  11   3  23       43.90     -222.28    222.28 o
  13   3  23     3292.99     2482.11    335.08 o
 -12   4  23     2387.29     1855.73    239.15 o
 -10   4  23     1615.77     1654.09    303.99 o
  -8   4  23       24.35      208.37    167.45 o
  -6   4  23     1628.06     1616.25    228.60 o
  -4   4  23     2964.69     2845.54    207.39 o
  -2   4  23     2716.00     2659.79    173.42 o
   0   4  23     4919.51     4873.83    365.76 o
   2   4  23     6141.09     5838.07    356.11 o
   4   4  23     6403.43     6519.69    446.52 o
   6   4  23     4457.08     3339.03    304.94 o
   8   4  23      346.79     -273.98    273.98 o
  10   4  23        6.30     -272.87    272.87 o
  -9   5  23      282.80       27.87    356.36 o
  -7   5  23       47.22      -32.08    232.50 o
  -5   5  23      652.32      459.11    205.18 o
  -3   5  23     1535.04     1816.28    334.53 o
  -1   5  23      969.76      722.42    165.89 o
   1   5  23     1100.34      799.24    265.13 o
   3   5  23     1398.90     1173.60    321.81 o
   5   5  23      973.03      923.52    269.55 o
   7   5  23     1146.62      708.96    228.24 o
  -6   6  23     1574.87      768.02    298.58 o
  -4   6  23     7375.83     7081.75    678.83 o
  -2   6  23    12075.36    10673.91    938.05 o
   0   6  23    14970.68    13889.99   1509.50 o
   2   6  23    16079.45    16872.67    884.41 o
 -14   0  24    20406.59    21051.22   1183.83 o
 -12   0  24    33224.73    32126.44   1702.48 o
 -10   0  24    35434.77    34549.76   1301.50 o
  -8   0  24    10291.16    10530.59    478.02 o
  -6   0  24     2004.57     1999.91    189.85 o
  -4   0  24        5.84       73.63    143.76 o
  -2   0  24     2748.43     3073.34    255.73 o
   0   0  24     8486.81     8759.18    413.50 o
   2   0  24    24186.96    23908.44    925.22 o
   4   0  24    38603.56    38162.73   1421.15 o
   6   0  24    35501.41    34105.38   1764.41 o
   8   0  24    25058.72    23774.40   1270.64 o
  10   0  24     8093.49     7759.84    528.60 o
  12   0  24      302.04     -197.95    197.95 o
 -13   1  24    11828.69    11233.49    502.04 o
 -11   1  24    16264.62    16151.04    545.63 o
  -9   1  24    11091.63    10995.05    395.91 o
  -7   1  24     3599.42     3742.91    187.87 o
  -5   1  24     1704.86     1760.47    147.41 o
  -3   1  24       53.70      160.73     92.11 o
  -1   1  24     3808.10     4131.82    270.31 o
   1   1  24     9651.09     9566.53    309.02 o
   3   1  24    17615.48    17960.82    511.72 o
   5   1  24    11605.90    11610.68    481.50 o
   7   1  24    10290.55     9755.89    425.67 o
   9   1  24     7045.78     6675.44    328.68 o
  11   1  24     2779.53     2131.56    190.39 o
 -14   2  24      220.91      124.20    143.09 o
 -12   2  24      359.46      497.52    156.49 o
 -10   2  24     1323.46     1362.16    160.76 o
  -8   2  24      791.15      977.61    220.91 o
  -6   2  24      934.23      769.20    105.22 o
  -4   2  24      476.45      529.43    128.83 o
  -2   2  24        5.21      195.69    123.15 o
   0   2  24      149.93      542.03    140.32 o
   2   2  24      977.79     1593.31    160.79 o
   4   2  24      467.06      372.68    217.30 o
   6   2  24      248.15      319.04    233.34 o
   8   2  24      552.82      172.51    237.76 o
  10   2  24       90.25     -134.92    218.41 o
 -11   3  24     3189.93     3536.07    556.64 o
  -9   3  24     2774.51     2891.99    463.87 o
  -7   3  24     2213.98     2426.00    203.90 o
  -5   3  24      455.05      749.69    296.34 o
  -3   3  24      121.11      241.76    218.72 o
  -1   3  24     1689.42     1821.29    198.90 o
   1   3  24     4452.01     4020.15    766.09 o
   3   3  24     6033.01     5261.25    666.01 o
   5   3  24     6791.47     6176.27    395.35 o
   7   3  24     3198.00     2729.27    331.21 o
   9   3  24     1325.38     1106.42    290.84 o
 -10   4  24    13259.73    13962.78    832.56 o
  -8   4  24     8960.97     8643.05    481.86 o
  -6   4  24     4135.04     4069.04    454.72 o
  -4   4  24       92.88      228.10    184.61 o
  -2   4  24     1630.10     1332.35    207.24 o
   0   4  24     7388.45     7015.89    401.44 o
   2   4  24    13731.78    12939.88   1038.41 o
   4   4  24    19445.75    18598.11   1403.34 o
   6   4  24    19025.14    17871.57    762.61 o
   8   4  24    11259.29    11670.87    848.47 o
  -7   5  24     8818.22     7561.89    628.13 o
  -5   5  24     1181.73      908.56    305.77 o
  -3   5  24      359.89      -36.09    395.07 o
  -1   5  24     2098.43     1749.95    373.51 o
   1   5  24     7186.96     6827.71    419.34 o
   3   5  24    13288.26    13549.77   1210.09 o
 -11   1  25     5194.09     5318.60    307.49 o
  -9   1  25     7297.87     7107.32    355.79 o
  -7   1  25     4405.44     4310.85    263.66 o
  -5   1  25     1523.70     1245.59    150.12 o
  -3   1  25      221.17      102.55    118.86 o
  -1   1  25       52.14        7.30    118.73 o
   1   1  25      877.05      712.66    129.08 o
   3   1  25     2709.50     2924.92    219.90 o
   5   1  25     6756.79     6792.73    328.44 o
   7   1  25     6914.67     6970.01    337.58 o
   9   1  25     3641.20     3428.53    233.91 o
 -10   2  25    14705.91    14639.61    589.11 o
  -8   2  25    16663.15    16817.16    655.73 o
  -6   2  25    11220.43    10892.88    453.44 o
  -4   2  25     4374.57     4076.74    222.73 o
  -2   2  25       68.29       90.68    222.28 o
   0   2  25     3047.54     2682.27    309.64 o
   2   2  25     7789.69     7648.71    553.48 o
   4   2  25    14080.54    15033.11    877.50 o
   6   2  25    13885.94    13148.72    802.86 o
   8   2  25    12482.54    11805.65    736.51 o
  -9   3  25    11399.97    10938.34    521.86 o
  -7   3  25     9054.57     8950.50    464.67 o
  -5   3  25     5373.87     4857.35    337.61 o
  -3   3  25      464.32      123.25    375.72 o
  -1   3  25      978.22      497.45    377.10 o
   1   3  25     4580.09     3917.95    485.20 o
   3   3  25     8162.35     8417.28    607.67 o
   5   3  25     9598.12     9738.79    667.39 o
   7   3  25     7605.16     7505.50    563.99 o
  -6   4  25      935.45      566.15    240.53 o
  -4   4  25      132.73     -216.64    241.08 o
  -2   4  25       78.24     -250.75    250.75 o
   0   4  25      183.40     -259.86    336.46 o
   2   4  25      128.65     -273.21    407.79 o
   4   4  25      841.61      332.31    295.82 o
  -8   0  26    16134.56    16805.25    943.85 o
  -6   0  26    17966.48    16812.44    933.90 o
  -4   0  26     9203.91     8290.66    540.77 o
  -2   0  26     1809.67     1629.49    223.38 o
   0   0  26      187.05      210.67    178.04 o
   2   0  26     4368.99     4527.96    378.76 o
   4   0  26     6980.68     7336.85    498.19 o
   6   0  26    15340.06    15785.10    886.90 o
  -7   1  26     8925.02     8989.76    402.95 o
  -5   1  26     7175.08     6726.51    336.46 o
  -3   1  26     3166.76     2959.08    223.21 o
  -1   1  26      218.52      -66.71    120.43 o
   1   1  26     1572.99     1208.85    142.14 o
   3   1  26     4505.23     4184.30    248.85 o
   5   1  26     8738.11     8771.89    385.80 o
  -6   2  26      305.02      189.70     94.23 o
  -4   2  26      631.02      565.10    231.68 o
  -2   2  26      256.77       51.42    227.25 o
   0   2  26        0.31     -112.25    216.75 o
   2   2  26      279.09       33.73    226.15 o
   4   2  26      316.20       48.11    227.81 o
  -3   3  26     1152.24     1012.42    273.15 o
  -1   3  26      109.82     -216.20    216.20 o
   1   3  26      335.54      205.14    233.89 o

 

 


 
